# Supplementary material for: Elevated neoantigen levels in tumors with somatic mutations in the HLA-A, HLA-B, HLA-C and B2M genes
Source: BMC Med Genomics. 2019 Jul 25;12(Suppl 6):107. doi: 10.1186/s12920-019-0544-1 (PMC6657029; doi:10.1186/s12920-019-0544-1)
Supplement: Supplementary file 9 — Table S1. Summary of data availability for specific analyses. List of TCGA patients analyzed in the manuscript, annotated according to data availability for inclusion in specific analyses. Table S2. List of patients with B2M or HLA mutations. Duplicate patient mutation rows indicate that both HLA alleles are mutated. (XLSX 331 kb) [file 12920_2019_544_MOESM9_ESM.xlsx]

## Sheet: Table S1
TCGA barcode	Had WXS data	Had RNA-seq data	Had aneuploidy position data	MSI status
TCGA-VQ-AA6F	TRUE	TRUE	TRUE	MSS
TCGA-YL-A9WX	TRUE	TRUE	TRUE	MSS
TCGA-E9-A22G	TRUE	TRUE	TRUE	MSS
TCGA-DB-5275	TRUE	TRUE	TRUE	MSS
TCGA-IG-A3YB	TRUE	TRUE	TRUE	MSS
TCGA-4A-A93X	TRUE	TRUE	TRUE	MSS
TCGA-17-Z019	TRUE	FALSE	FALSE	MSS
TCGA-EK-A2R8	TRUE	TRUE	TRUE	MSS
TCGA-FG-A6IZ	TRUE	TRUE	TRUE	MSS
TCGA-AC-A62X	TRUE	TRUE	TRUE	MSS
TCGA-58-8390	TRUE	TRUE	TRUE	MSS
TCGA-B8-4621	TRUE	TRUE	TRUE	MSS
TCGA-41-6646	TRUE	FALSE	TRUE	MSS
TCGA-BH-A0C1	TRUE	TRUE	TRUE	MSS
TCGA-HC-7212	TRUE	TRUE	TRUE	MSS
TCGA-AA-A02O	TRUE	TRUE	TRUE	MSS
TCGA-EM-A22J	TRUE	TRUE	TRUE	MSS
TCGA-13-2059	TRUE	FALSE	TRUE	MSS
TCGA-EL-A3TB	TRUE	TRUE	TRUE	MSS
TCGA-BH-A1ET	TRUE	TRUE	TRUE	MSS
TCGA-DX-A8BV	TRUE	TRUE	TRUE	MSS
TCGA-73-4659	TRUE	TRUE	TRUE	MSS
TCGA-CN-5356	TRUE	TRUE	TRUE	MSS
TCGA-BP-4962	TRUE	TRUE	TRUE	MSS
TCGA-KR-A7K0	TRUE	TRUE	TRUE	MSS
TCGA-BR-8680	TRUE	TRUE	TRUE	MSS
TCGA-ZF-AA54	TRUE	TRUE	TRUE	MSS
TCGA-G2-AA3D	TRUE	TRUE	TRUE	MSS
TCGA-SN-A84X	TRUE	TRUE	TRUE	MSS
TCGA-55-8616	TRUE	TRUE	TRUE	MSS
TCGA-DU-7010	TRUE	TRUE	TRUE	MSS
TCGA-FY-A3ON	TRUE	TRUE	TRUE	MSS
TCGA-EL-A3ZL	TRUE	TRUE	TRUE	MSS
TCGA-IB-7891	TRUE	TRUE	TRUE	MSS
TCGA-DA-A1I1	TRUE	TRUE	FALSE	MSS
TCGA-DE-A4MC	TRUE	TRUE	TRUE	MSS
TCGA-GV-A6ZA	TRUE	TRUE	TRUE	MSS
TCGA-CX-7082	TRUE	TRUE	TRUE	MSS
TCGA-E9-A5UP	TRUE	TRUE	TRUE	MSS
TCGA-2A-AAYO	TRUE	TRUE	TRUE	MSS
TCGA-DD-AADG	TRUE	TRUE	TRUE	MSS
TCGA-EJ-A46H	TRUE	TRUE	TRUE	MSS
TCGA-GC-A3RC	TRUE	TRUE	TRUE	MSS
TCGA-50-8459	TRUE	TRUE	TRUE	MSS
TCGA-BR-A4J1	TRUE	FALSE	TRUE	MSS
TCGA-YZ-A980	TRUE	TRUE	TRUE	MSS
TCGA-CA-5797	TRUE	TRUE	TRUE	MSS
TCGA-05-4427	TRUE	TRUE	TRUE	MSS
TCGA-BH-A6R9	TRUE	TRUE	TRUE	MSS
TCGA-K4-AAQO	TRUE	TRUE	TRUE	MSS
TCGA-DD-A1EB	TRUE	TRUE	TRUE	MSS
TCGA-BR-A4PE	TRUE	FALSE	TRUE	MSS
TCGA-24-1416	TRUE	TRUE	TRUE	MSS
TCGA-2G-AAGI	TRUE	TRUE	TRUE	MSS
TCGA-ET-A39O	TRUE	TRUE	TRUE	MSS
TCGA-BJ-A0ZH	TRUE	TRUE	TRUE	MSS
TCGA-22-5473	TRUE	TRUE	TRUE	MSS
TCGA-HD-A4C1	TRUE	TRUE	TRUE	MSS
TCGA-28-5213	TRUE	TRUE	TRUE	MSS
TCGA-4V-A9QT	TRUE	TRUE	TRUE	MSS
TCGA-LN-A4A4	TRUE	TRUE	TRUE	MSS
TCGA-50-5930	TRUE	TRUE	TRUE	MSS
TCGA-61-1995	TRUE	TRUE	TRUE	MSS
TCGA-KK-A7AW	TRUE	TRUE	TRUE	MSS
TCGA-EL-A4KI	TRUE	TRUE	TRUE	MSS
TCGA-DD-AAVU	TRUE	TRUE	TRUE	MSS
TCGA-OR-A5K2	TRUE	TRUE	TRUE	MSS
TCGA-E7-A7XN	TRUE	TRUE	TRUE	MSS
TCGA-P4-AAVL	TRUE	TRUE	TRUE	MSS
TCGA-OR-A5L5	TRUE	TRUE	TRUE	MSS
TCGA-E7-A97P	TRUE	TRUE	TRUE	MSS
TCGA-A8-A07G	TRUE	TRUE	TRUE	MSS
TCGA-CU-A3QU	TRUE	TRUE	TRUE	MSS
TCGA-D8-A1XC	TRUE	TRUE	TRUE	MSS
TCGA-A8-A09I	TRUE	TRUE	TRUE	MSS
TCGA-SC-A6LQ	TRUE	TRUE	TRUE	MSS
TCGA-L5-A4OW	TRUE	TRUE	TRUE	MSS
TCGA-MQ-A4LV	TRUE	TRUE	TRUE	MSS
TCGA-CV-7411	TRUE	TRUE	TRUE	MSS
TCGA-E2-A15O	TRUE	TRUE	TRUE	MSS
TCGA-AF-3914	TRUE	FALSE	FALSE	MSS
TCGA-AX-A2HH	TRUE	TRUE	TRUE	MSS
TCGA-OR-A5JW	TRUE	TRUE	TRUE	MSS
TCGA-DD-AAW0	TRUE	TRUE	TRUE	MSS
TCGA-DD-AACJ	TRUE	TRUE	TRUE	MSS
TCGA-DD-AADM	TRUE	TRUE	TRUE	MSS
TCGA-A6-5662	TRUE	TRUE	TRUE
TCGA-FU-A3TX	TRUE	TRUE	TRUE	MSS
TCGA-EJ-A46B	TRUE	TRUE	TRUE	MSS
TCGA-V1-A9O9	TRUE	TRUE	TRUE	MSS
TCGA-FD-A6TD	TRUE	TRUE	TRUE	MSS
TCGA-77-A5G3	TRUE	TRUE	TRUE	MSS
TCGA-BJ-A0ZB	TRUE	TRUE	TRUE	MSS
TCGA-CM-5344	TRUE	TRUE	TRUE	MSS
TCGA-22-5479	TRUE	TRUE	TRUE	MSS
TCGA-28-5219	TRUE	FALSE	TRUE	MSS
TCGA-57-1994	TRUE	TRUE	TRUE	MSS
TCGA-24-1846	TRUE	TRUE	TRUE	MSS
TCGA-06-1805	TRUE	FALSE	TRUE	MSS
TCGA-B6-A0RV	TRUE	TRUE	TRUE	MSS
TCGA-E2-A1L6	TRUE	TRUE	TRUE	MSS
TCGA-DD-A1EH	TRUE	TRUE	TRUE	MSS
TCGA-2G-AAGC	TRUE	TRUE	TRUE	MSS
TCGA-CC-A9FS	TRUE	TRUE	TRUE	MSS
TCGA-06-0240	TRUE	FALSE	TRUE	MSS
TCGA-66-2791	TRUE	TRUE	TRUE	MSS
TCGA-06-0237	TRUE	FALSE	TRUE	MSS
TCGA-B6-A0IM	TRUE	TRUE	TRUE	MSS
TCGA-A6-4107	TRUE	TRUE	TRUE	MSS
TCGA-B0-5713	TRUE	TRUE	TRUE	MSS
TCGA-OR-A5K8	TRUE	TRUE	TRUE	MSS
TCGA-HW-A5KL	TRUE	TRUE	TRUE	MSS
TCGA-4E-A92E	TRUE	TRUE	TRUE	MSS
TCGA-E2-A15E	TRUE	TRUE	TRUE	MSS
TCGA-GN-A4U4	TRUE	TRUE	FALSE	MSS
TCGA-HC-7752	TRUE	TRUE	TRUE	MSS
TCGA-61-1906	TRUE	FALSE	TRUE	MSS
TCGA-VR-AA7D	TRUE	FALSE	TRUE	MSS
TCGA-QR-A70U	TRUE	TRUE	TRUE	MSS
TCGA-A8-A09C	TRUE	FALSE	TRUE	MSS
TCGA-FJ-A871	TRUE	TRUE	TRUE	MSS
TCGA-ET-A2N5	TRUE	TRUE	TRUE	MSS
TCGA-94-8035	TRUE	TRUE	TRUE	MSS
TCGA-17-Z013	TRUE	FALSE	FALSE	MSS
TCGA-3B-A9HO	TRUE	TRUE	TRUE	MSS
TCGA-76-6662	TRUE	FALSE	TRUE	MSS
TCGA-W5-AA2J	TRUE	FALSE	FALSE	MSS
TCGA-78-8640	TRUE	TRUE	TRUE	MSS
TCGA-41-2573	TRUE	FALSE	TRUE	MSS
TCGA-SI-A71P	TRUE	TRUE	TRUE	MSS
TCGA-FT-A61P	TRUE	TRUE	TRUE	MSS
TCGA-09-2056	TRUE	TRUE	TRUE	MSS
TCGA-DJ-A4V2	TRUE	TRUE	TRUE	MSS
TCGA-J4-AATZ	TRUE	TRUE	TRUE	MSS
TCGA-D9-A6EG	TRUE	TRUE	FALSE	MSS
TCGA-BH-A0WA	TRUE	TRUE	TRUE	MSS
TCGA-2Z-A9JS	TRUE	TRUE	TRUE	MSS
TCGA-DB-A4XC	TRUE	TRUE	TRUE	MSS
TCGA-BG-A0MU	TRUE	TRUE	TRUE	MSS
TCGA-5C-A9VG	TRUE	TRUE	TRUE	MSS
TCGA-AY-6386	TRUE	TRUE	TRUE	MSS
TCGA-FY-A3R7	TRUE	TRUE	TRUE	MSS
TCGA-BP-4968	TRUE	TRUE	TRUE	MSS
TCGA-P5-A733	TRUE	TRUE	TRUE	MSS
TCGA-BR-6706	TRUE	FALSE	TRUE	MSS
TCGA-AA-A02E	TRUE	TRUE	TRUE	MSS
TCGA-22-0944	TRUE	TRUE	TRUE	MSS
TCGA-2J-AABF	TRUE	TRUE	TRUE	MSS
TCGA-UZ-A9PM	TRUE	TRUE	TRUE	MSS
TCGA-4K-AA1G	TRUE	TRUE	TRUE	MSS
TCGA-BH-A0BT	TRUE	TRUE	TRUE	MSS
TCGA-BP-4986	TRUE	TRUE	TRUE	MSS
TCGA-WY-A85A	TRUE	TRUE	TRUE	MSS
TCGA-EM-A2CU	TRUE	TRUE	TRUE	MSS
TCGA-D3-A51K	TRUE	TRUE	FALSE	MSS
TCGA-EI-6884	TRUE	TRUE	TRUE	MSS
TCGA-21-1083	TRUE	TRUE	TRUE	MSS
TCGA-4V-A9QJ	TRUE	TRUE	TRUE	MSS
TCGA-DQ-5630	TRUE	TRUE	TRUE	MSS
TCGA-D8-A1Y2	TRUE	TRUE	TRUE	MSS
TCGA-61-1725	TRUE	TRUE	TRUE	MSS
TCGA-HE-A5NF	TRUE	TRUE	TRUE	MSS
TCGA-44-6777	TRUE	TRUE	TRUE	MSS
TCGA-VQ-A91W	TRUE	FALSE	TRUE	MSS
TCGA-QT-A5XO	TRUE	TRUE	TRUE	MSS
TCGA-FB-A545	TRUE	TRUE	TRUE	MSS
TCGA-34-5232	TRUE	TRUE	TRUE	MSS
TCGA-2G-AAGW	TRUE	TRUE	TRUE	MSS
TCGA-BC-A3KF	TRUE	TRUE	TRUE	MSS
TCGA-60-2726	TRUE	TRUE	TRUE	MSS
TCGA-D7-6815	TRUE	TRUE	TRUE	MSS
TCGA-OR-A5JC	TRUE	TRUE	TRUE	MSS
TCGA-EJ-7793	TRUE	TRUE	TRUE	MSS
TCGA-90-A4EE	TRUE	TRUE	TRUE	MSS
TCGA-A6-2678	TRUE	TRUE	TRUE	MSS
TCGA-HQ-A5NE	TRUE	TRUE	TRUE	MSS
TCGA-MP-A4T9	TRUE	TRUE	TRUE	MSS
TCGA-DD-AADY	TRUE	TRUE	TRUE	MSS
TCGA-36-2551	TRUE	FALSE	TRUE	MSS
TCGA-2G-AAF8	TRUE	TRUE	TRUE	MSS
TCGA-3A-A9IS	TRUE	TRUE	TRUE	MSS
TCGA-CQ-5324	TRUE	TRUE	TRUE	MSS
TCGA-KN-8418	TRUE	TRUE	TRUE	MSS
TCGA-O2-A52Q	TRUE	TRUE	TRUE	MSS
TCGA-EB-A4OZ	TRUE	TRUE	TRUE	MSS
TCGA-3U-A98E	TRUE	TRUE	TRUE	MSS
TCGA-A8-A09W	TRUE	TRUE	TRUE	MSS
TCGA-S9-A6TS	TRUE	TRUE	TRUE	MSS
TCGA-W2-A7HB	TRUE	TRUE	TRUE	MSS
TCGA-QR-A70A	TRUE	TRUE	TRUE	MSS
TCGA-06-5414	TRUE	TRUE	TRUE	MSS
TCGA-L5-A4OI	TRUE	TRUE	TRUE	MSI-H
TCGA-S7-A7WT	TRUE	TRUE	TRUE	MSS
TCGA-AA-3538	TRUE	TRUE	TRUE	MSS
TCGA-AA-3818	TRUE	TRUE	TRUE	MSS
TCGA-V1-A9Z8	TRUE	TRUE	TRUE	MSS
TCGA-HC-8256	TRUE	TRUE	TRUE	MSS
TCGA-DD-AAE6	TRUE	TRUE	TRUE	MSS
TCGA-GM-A2DO	TRUE	TRUE	TRUE	MSS
TCGA-55-7728	TRUE	TRUE	TRUE	MSS
TCGA-A7-A3IZ	TRUE	TRUE	TRUE	MSS
TCGA-HU-A4G9	TRUE	TRUE	TRUE	MSI-H
TCGA-BR-8484	TRUE	TRUE	TRUE	MSS
TCGA-CV-7252	TRUE	TRUE	TRUE	MSS
TCGA-A2-A3XZ	TRUE	TRUE	TRUE	MSS
TCGA-DV-A4VZ	TRUE	TRUE	TRUE	MSS
TCGA-HT-A4DS	TRUE	TRUE	TRUE	MSS
TCGA-56-7730	TRUE	TRUE	TRUE	MSS
TCGA-23-1027	TRUE	TRUE	TRUE	MSS
TCGA-A4-8515	TRUE	TRUE	TRUE	MSS
TCGA-2Z-A9JG	TRUE	TRUE	TRUE	MSS
TCGA-IB-A7M4	TRUE	TRUE	TRUE	MSS
TCGA-BG-A0MA	TRUE	TRUE	TRUE	MSS
TCGA-A2-A0CV	TRUE	TRUE	TRUE	MSS
TCGA-P3-A6SX	TRUE	TRUE	TRUE	MSS
TCGA-EM-A1CV	TRUE	TRUE	TRUE	MSS
TCGA-EJ-5503	TRUE	TRUE	TRUE	MSS
TCGA-E6-A1LZ	TRUE	TRUE	TRUE	MSS
TCGA-CJ-5672	TRUE	TRUE	TRUE	MSS
TCGA-BR-8589	TRUE	TRUE	TRUE	MSS
TCGA-EJ-5497	TRUE	TRUE	TRUE	MSS
TCGA-A5-A2K5	TRUE	TRUE	TRUE	MSS
TCGA-JY-A6FB	TRUE	TRUE	TRUE	MSS
TCGA-KM-8477	TRUE	TRUE	TRUE	MSS
TCGA-EL-A3ZR	TRUE	TRUE	TRUE	MSS
TCGA-A4-7286	TRUE	TRUE	TRUE	MSS
TCGA-2F-A9KT	TRUE	TRUE	TRUE	MSS
TCGA-2J-AABR	TRUE	TRUE	TRUE	MSS
TCGA-RW-A68F	TRUE	TRUE	TRUE	MSS
TCGA-22-1002	TRUE	TRUE	TRUE	MSS
TCGA-WB-A821	TRUE	TRUE	TRUE	MSS
TCGA-B5-A3FH	TRUE	TRUE	TRUE	MSS
TCGA-G9-6363	TRUE	TRUE	TRUE	MSS
TCGA-VF-A8AD	TRUE	TRUE	TRUE	MSS
TCGA-DX-A8BH	TRUE	TRUE	TRUE	MSS
TCGA-06-A7TL	TRUE	FALSE	TRUE	MSS
TCGA-W5-AA31	TRUE	TRUE	TRUE	MSS
TCGA-MH-A857	TRUE	TRUE	TRUE	MSS
TCGA-Y6-A8TL	TRUE	TRUE	TRUE	MSS
TCGA-C8-A1HF	TRUE	TRUE	TRUE	MSS
TCGA-BG-A0VZ	TRUE	TRUE	TRUE	MSI-H
TCGA-E2-A574	TRUE	TRUE	TRUE	MSS
TCGA-CG-4475	TRUE	TRUE	TRUE	MSS
TCGA-2Z-A9JM	TRUE	TRUE	TRUE	MSS
TCGA-FR-A726	TRUE	TRUE	TRUE	MSS
TCGA-C5-A7UH	TRUE	TRUE	TRUE	MSS
TCGA-UT-A97Y	TRUE	TRUE	TRUE	MSS
TCGA-BG-A0MK	TRUE	TRUE	TRUE	MSS
TCGA-HU-A4G3	TRUE	TRUE	TRUE	MSS
TCGA-94-A4VJ	TRUE	TRUE	TRUE	MSS
TCGA-A3-3358	TRUE	TRUE	TRUE	MSS
TCGA-EJ-7330	TRUE	TRUE	TRUE	MSS
TCGA-JY-A6FH	TRUE	TRUE	TRUE	MSS
TCGA-YL-A9WL	TRUE	TRUE	TRUE	MSS
TCGA-5P-A9JY	TRUE	TRUE	TRUE	MSS
TCGA-3B-A9HQ	TRUE	TRUE	TRUE	MSS
TCGA-EJ-5509	TRUE	TRUE	TRUE	MSS
TCGA-CR-7402	TRUE	TRUE	TRUE	MSS
TCGA-21-5786	TRUE	TRUE	TRUE	MSS
TCGA-67-3771	TRUE	TRUE	TRUE	MSS
TCGA-AC-A5XU	TRUE	TRUE	TRUE	MSS
TCGA-CJ-5678	TRUE	TRUE	TRUE	MSS
TCGA-W5-AA2T	TRUE	TRUE	TRUE	MSS
TCGA-BH-A0BJ	TRUE	TRUE	TRUE	MSS
TCGA-4L-AA1F	TRUE	TRUE	TRUE	MSS
TCGA-B5-A3FB	TRUE	TRUE	TRUE	MSS
TCGA-G9-6369	TRUE	TRUE	TRUE	MSS
TCGA-CN-4730	TRUE	TRUE	TRUE	MSS
TCGA-EM-A2CK	TRUE	TRUE	TRUE	MSS
TCGA-95-7944	TRUE	TRUE	TRUE	MSS
TCGA-IC-A6RE	TRUE	TRUE	TRUE	MSS
TCGA-A6-3807	TRUE	TRUE	TRUE	MSI-H
TCGA-F2-A44G	TRUE	TRUE	TRUE	MSS
TCGA-UZ-A9PS	TRUE	TRUE	TRUE	MSS
TCGA-GK-A6C7	TRUE	TRUE	TRUE	MSS
TCGA-KP-A3VZ	TRUE	TRUE	TRUE	MSS
TCGA-C8-A1HL	TRUE	TRUE	TRUE	MSS
TCGA-5P-A9K6	TRUE	TRUE	TRUE	MSS
TCGA-DU-6401	TRUE	TRUE	TRUE	MSS
TCGA-LB-A9Q5	TRUE	TRUE	TRUE	MSS
TCGA-ZD-A8I3	TRUE	TRUE	TRUE	MSS
TCGA-G6-A8L6	TRUE	TRUE	TRUE	MSS
TCGA-AQ-A7U7	TRUE	TRUE	TRUE	MSS
TCGA-D8-A1JE	TRUE	TRUE	TRUE	MSS
TCGA-B6-A0RH	TRUE	TRUE	TRUE	MSS
TCGA-HE-A5NL	TRUE	TRUE	TRUE	MSS
TCGA-BQ-5885	TRUE	TRUE	TRUE	MSS
TCGA-M7-A71Z	TRUE	TRUE	TRUE	MSS
TCGA-CM-6166	TRUE	TRUE	TRUE	MSS
TCGA-S9-A6U6	TRUE	TRUE	TRUE	MSS
TCGA-A8-A082	TRUE	TRUE	TRUE	MSS
TCGA-BK-A0CB	TRUE	TRUE	TRUE	MSS
TCGA-A6-2672	TRUE	TRUE	TRUE	MSI-H
TCGA-CH-5748	TRUE	TRUE	TRUE	MSS
TCGA-D3-A5GS	TRUE	TRUE	FALSE	MSS
TCGA-DD-AADS	TRUE	TRUE	TRUE	MSS
TCGA-DW-5560	TRUE	TRUE	TRUE	MSS
TCGA-CK-4952	TRUE	TRUE	TRUE	MSS
TCGA-CZ-5466	TRUE	TRUE	TRUE	MSS
TCGA-C5-A1MI	TRUE	TRUE	TRUE	MSS
TCGA-OR-A5JI	TRUE	TRUE	TRUE	MSS
TCGA-E8-A44K	TRUE	TRUE	TRUE	MSS
TCGA-D1-A1NW	TRUE	TRUE	TRUE	MSS
TCGA-5M-AAT4	TRUE	TRUE	TRUE	MSS
TCGA-DD-AACT	TRUE	TRUE	TRUE	MSS
TCGA-ZN-A9VP	TRUE	TRUE	TRUE	MSS
TCGA-AQ-A04H	TRUE	TRUE	TRUE	MSS
TCGA-S9-A6TY	TRUE	TRUE	TRUE	MSS
TCGA-W2-A7HH	TRUE	TRUE	TRUE	MSS
TCGA-AX-A062	TRUE	TRUE	TRUE	MSS
TCGA-AA-3968	TRUE	TRUE	TRUE	MSS
TCGA-IB-AAUU	TRUE	TRUE	TRUE	MSS
TCGA-D8-A1XW	TRUE	TRUE	TRUE	MSS
TCGA-CV-A461	TRUE	TRUE	TRUE	MSS
TCGA-QR-A70K	TRUE	TRUE	TRUE	MSS
TCGA-TS-A7OU	TRUE	TRUE	TRUE	MSS
TCGA-97-A4M6	TRUE	TRUE	TRUE	MSS
TCGA-AA-3532	TRUE	TRUE	TRUE	MSS
TCGA-D8-A141	TRUE	TRUE	TRUE	MSS
TCGA-CG-5720	TRUE	TRUE	TRUE	MSS
TCGA-VD-A8KJ	TRUE	TRUE	TRUE	MSS
TCGA-AF-A56N	TRUE	TRUE	TRUE	MSS
TCGA-HD-7753	TRUE	TRUE	TRUE	MSS
TCGA-A7-A26F	TRUE	TRUE	TRUE	MSS
TCGA-FU-A3HZ	TRUE	TRUE	TRUE	MSS
TCGA-CJ-4900	TRUE	TRUE	TRUE	MSS
TCGA-FR-A3R1	TRUE	TRUE	TRUE	MSS
TCGA-D1-A1O8	TRUE	TRUE	TRUE	MSS
TCGA-AJ-A3QS	TRUE	TRUE	TRUE	MSS
TCGA-97-7554	TRUE	TRUE	TRUE	MSS
TCGA-SW-A7EB	TRUE	TRUE	TRUE	MSS
TCGA-QH-A870	TRUE	TRUE	TRUE	MSS
TCGA-AA-3812	TRUE	TRUE	TRUE	MSS
TCGA-AA-3986	TRUE	TRUE	TRUE	MSS
TCGA-XV-A9W2	TRUE	TRUE	TRUE	MSS
TCGA-62-A46P	TRUE	TRUE	TRUE	MSS
TCGA-E8-A415	TRUE	TRUE	TRUE	MSS
TCGA-GM-A3NW	TRUE	TRUE	TRUE	MSS
TCGA-VP-A87D	TRUE	TRUE	TRUE	MSS
TCGA-FC-A8O0	TRUE	TRUE	TRUE	MSS
TCGA-ZS-A9CE	TRUE	TRUE	TRUE	MSS
TCGA-78-7535	TRUE	TRUE	TRUE	MSS
TCGA-BR-8361	TRUE	TRUE	TRUE	MSI-H
TCGA-CR-7374	TRUE	TRUE	TRUE	MSS
TCGA-CV-7423	TRUE	TRUE	TRUE	MSS
TCGA-B8-5546	TRUE	TRUE	TRUE	MSS
TCGA-S9-A7J1	TRUE	TRUE	TRUE	MSS
TCGA-BJ-A3PT	TRUE	TRUE	TRUE	MSS
TCGA-AC-A3QP	TRUE	TRUE	TRUE	MSS
TCGA-S9-A6WO	TRUE	TRUE	TRUE	MSS
TCGA-ER-A2NH	TRUE	TRUE	FALSE	MSS
TCGA-78-7542	TRUE	TRUE	TRUE	MSS
TCGA-CR-6488	TRUE	TRUE	TRUE	MSS
TCGA-E1-A7YV	TRUE	TRUE	TRUE	MSS
TCGA-19-1389	TRUE	TRUE	TRUE	MSS
TCGA-A1-A0SP	TRUE	TRUE	TRUE	MSS
TCGA-CC-A5UD	TRUE	TRUE	TRUE	MSS
TCGA-ZG-A8QY	TRUE	TRUE	TRUE	MSS
TCGA-KK-A8IF	TRUE	TRUE	TRUE	MSS
TCGA-DU-6399	TRUE	TRUE	TRUE	MSS
TCGA-ZM-AA0F	TRUE	TRUE	TRUE	MSS
TCGA-DJ-A13X	TRUE	TRUE	TRUE	MSS
TCGA-VQ-A8DT	TRUE	TRUE	TRUE	MSS
TCGA-13-1507	TRUE	TRUE	TRUE	MSS
TCGA-24-1424	TRUE	TRUE	TRUE	MSS
TCGA-43-2576	TRUE	TRUE	TRUE	MSS
TCGA-50-6590	TRUE	TRUE	TRUE	MSS
TCGA-ET-A3BQ	TRUE	TRUE	TRUE	MSS
TCGA-05-4415	TRUE	TRUE	TRUE	MSS
TCGA-XF-A9SX	TRUE	TRUE	TRUE	MSS
TCGA-CN-5364	TRUE	TRUE	TRUE	MSS
TCGA-BK-A6W4	TRUE	TRUE	TRUE	MSS
TCGA-EV-5901	TRUE	TRUE	TRUE	MSS
TCGA-FV-A2QR	TRUE	TRUE	TRUE	MSS
TCGA-44-A4SU	TRUE	TRUE	TRUE	MSS
TCGA-06-0648	TRUE	FALSE	TRUE	MSS
TCGA-YL-A8HK	TRUE	TRUE	TRUE	MSS
TCGA-B9-A69E	TRUE	TRUE	TRUE	MSS
TCGA-BH-A0HU	TRUE	TRUE	TRUE	MSS
TCGA-49-AAR0	TRUE	TRUE	TRUE	MSS
TCGA-06-0745	TRUE	TRUE	TRUE	MSS
TCGA-ET-A40S	TRUE	TRUE	TRUE	MSS
TCGA-C5-A7CK	TRUE	TRUE	TRUE	MSS
TCGA-FG-7638	TRUE	TRUE	TRUE	MSS
TCGA-FW-A3R5	TRUE	TRUE	FALSE	MSS
TCGA-E9-A1NI	TRUE	TRUE	TRUE	MSS
TCGA-12-3651	TRUE	FALSE	TRUE	MSS
TCGA-DK-A6B0	TRUE	TRUE	TRUE	MSS
TCGA-NF-A4WU	TRUE	TRUE	TRUE	MSS
TCGA-ZB-A96F	TRUE	TRUE	TRUE	MSS
TCGA-75-6205	TRUE	TRUE	TRUE	MSS
TCGA-G2-A3IE	TRUE	TRUE	TRUE	MSS
TCGA-AK-3453	TRUE	TRUE	TRUE	MSS
TCGA-EE-A29Q	TRUE	TRUE	FALSE	MSS
TCGA-EB-A3HV	TRUE	TRUE	TRUE	MSS
TCGA-61-2008	TRUE	TRUE	TRUE	MSS
TCGA-V5-A7RB	TRUE	TRUE	TRUE	MSS
TCGA-3G-AB19	TRUE	TRUE	TRUE	MSS
TCGA-KU-A66T	TRUE	TRUE	TRUE	MSS
TCGA-BG-A18B	TRUE	TRUE	TRUE	MSI-H
TCGA-YL-A8SP	TRUE	TRUE	TRUE	MSS
TCGA-A5-A0GR	TRUE	TRUE	TRUE	MSS
TCGA-HT-7692	TRUE	TRUE	TRUE	MSS
TCGA-FD-A3N5	TRUE	TRUE	TRUE	MSS
TCGA-37-A5EL	TRUE	TRUE	TRUE	MSS
TCGA-A2-A0T0	TRUE	TRUE	TRUE	MSS
TCGA-63-7022	TRUE	TRUE	TRUE	MSS
TCGA-28-2502	TRUE	FALSE	TRUE	MSS
TCGA-13-0755	TRUE	FALSE	TRUE	MSS
TCGA-13-2061	TRUE	FALSE	TRUE	MSS
TCGA-CE-A27D	TRUE	TRUE	FALSE	MSS
TCGA-DD-A73B	TRUE	TRUE	TRUE	MSS
TCGA-22-4613	TRUE	TRUE	TRUE	MSS
TCGA-86-8281	TRUE	TRUE	TRUE	MSS
TCGA-E9-A1NC	TRUE	TRUE	TRUE	MSS
TCGA-WE-A8ZY	TRUE	TRUE	FALSE	MSS
TCGA-VS-A9UL	TRUE	TRUE	TRUE	MSS
TCGA-2L-AAQL	TRUE	TRUE	TRUE	MSS
TCGA-XV-AB01	TRUE	TRUE	FALSE	MSS
TCGA-TM-A84Q	TRUE	TRUE	TRUE	MSS
TCGA-BH-A0AV	TRUE	TRUE	TRUE	MSS
TCGA-ZB-A96L	TRUE	TRUE	TRUE	MSS
TCGA-24-2038	TRUE	TRUE	TRUE	MSS
TCGA-EC-A1QX	TRUE	TRUE	TRUE	MSI-H
TCGA-HT-7601	TRUE	TRUE	TRUE	MSS
TCGA-FD-A3SL	TRUE	TRUE	TRUE	MSS
TCGA-EW-A1P4	TRUE	TRUE	TRUE	MSS
TCGA-17-Z056	TRUE	FALSE	FALSE	MSS
TCGA-61-2002	TRUE	TRUE	TRUE	MSS
TCGA-SG-A6Z4	TRUE	TRUE	TRUE	MSS
TCGA-AN-A0FZ	TRUE	TRUE	TRUE	MSS
TCGA-12-0707	TRUE	FALSE	TRUE	MSS
TCGA-17-Z021	TRUE	FALSE	FALSE	MSS
TCGA-XF-A8HD	TRUE	TRUE	TRUE	MSS
TCGA-HT-7676	TRUE	TRUE	TRUE	MSS
TCGA-CD-8530	TRUE	TRUE	TRUE	MSS
TCGA-EY-A1GD	TRUE	TRUE	TRUE	MSS
TCGA-SH-A9CU	TRUE	TRUE	TRUE	MSS
TCGA-44-7669	TRUE	TRUE	TRUE	MSS
TCGA-QK-A6IG	TRUE	TRUE	TRUE	MSS
TCGA-A5-A0GX	TRUE	TRUE	TRUE	MSS
TCGA-AZ-6608	TRUE	TRUE	TRUE	MSS
TCGA-P3-A5Q6	TRUE	TRUE	TRUE	MSS
TCGA-FU-A57G	TRUE	TRUE	TRUE	MSS
TCGA-CR-7390	TRUE	TRUE	TRUE	MSS
TCGA-N6-A4VE	TRUE	TRUE	TRUE	MSS
TCGA-06-6697	TRUE	FALSE	TRUE	MSS
TCGA-DM-A1D0	TRUE	TRUE	TRUE	MSS
TCGA-99-8025	TRUE	TRUE	TRUE	MSS
TCGA-A4-A57E	TRUE	TRUE	TRUE	MSS
TCGA-85-7950	TRUE	TRUE	TRUE	MSS
TCGA-S9-A6WE	TRUE	TRUE	TRUE	MSS
TCGA-ER-A2NB	TRUE	TRUE	TRUE	MSS
TCGA-BQ-7049	TRUE	TRUE	TRUE	MSS
TCGA-BA-5153	TRUE	TRUE	TRUE	MSS
TCGA-L5-A8NR	TRUE	TRUE	TRUE	MSS
TCGA-EB-A44P	TRUE	TRUE	TRUE	MSS
TCGA-CV-7429	TRUE	TRUE	TRUE	MSS
TCGA-G3-A5SK	TRUE	TRUE	TRUE	MSS
TCGA-85-8277	TRUE	TRUE	TRUE	MSS
TCGA-HD-7832	TRUE	TRUE	TRUE	MSS
TCGA-W3-A828	TRUE	TRUE	FALSE	MSS
TCGA-KK-A8IL	TRUE	TRUE	TRUE	MSS
TCGA-DU-6393	TRUE	TRUE	TRUE	MSS
TCGA-CR-6482	TRUE	TRUE	TRUE	MSS
TCGA-EX-A69M	TRUE	TRUE	TRUE	MSS
TCGA-13-1477	TRUE	TRUE	FALSE	MSS
TCGA-D1-A15W	TRUE	TRUE	TRUE	MSS
TCGA-TT-A6YN	TRUE	TRUE	TRUE	MSS
TCGA-AG-3909	TRUE	TRUE	TRUE	MSS
TCGA-ZF-A9R4	TRUE	TRUE	TRUE	MSS
TCGA-AR-A5QQ	TRUE	TRUE	TRUE	MSS
TCGA-X7-A8M3	TRUE	TRUE	TRUE	MSS
TCGA-13-1499	TRUE	TRUE	TRUE	MSS
TCGA-CC-A7IH	TRUE	TRUE	TRUE	MSS
TCGA-DJ-A13R	TRUE	TRUE	TRUE	MSS
TCGA-MA-AA3Y	TRUE	TRUE	TRUE	MSS
TCGA-HC-A6AS	TRUE	TRUE	TRUE	MSS
TCGA-DK-A3IQ	TRUE	TRUE	TRUE	MSS
TCGA-KL-8324	TRUE	TRUE	TRUE	MSS
TCGA-BI-A0VR	TRUE	TRUE	TRUE	MSS
TCGA-AO-A0JE	TRUE	TRUE	TRUE	MSS
TCGA-IM-A41Z	TRUE	TRUE	TRUE	MSS
TCGA-12-0829	TRUE	FALSE	TRUE	MSS
TCGA-WE-A8ZM	TRUE	TRUE	FALSE	MSS
TCGA-G9-6351	TRUE	TRUE	TRUE	MSS
TCGA-B0-4700	TRUE	TRUE	TRUE	MSS
TCGA-55-7227	TRUE	TRUE	TRUE	MSS
TCGA-CQ-7065	TRUE	TRUE	TRUE	MSS
TCGA-49-6767	TRUE	TRUE	TRUE	MSS
TCGA-RD-A8N2	TRUE	TRUE	TRUE	MSS
TCGA-EK-A2PK	TRUE	TRUE	TRUE	MSS
TCGA-FB-AAQ2	TRUE	TRUE	TRUE	MSS
TCGA-AA-A01S	TRUE	TRUE	TRUE	MSS
TCGA-BH-A0HK	TRUE	TRUE	TRUE	MSS
TCGA-XN-A8T3	TRUE	TRUE	TRUE	MSS
TCGA-HT-7478	TRUE	TRUE	TRUE	MSS
TCGA-CM-5868	TRUE	TRUE	TRUE	MSS
TCGA-BH-A1FH	TRUE	TRUE	TRUE	MSS
TCGA-HT-7855	TRUE	TRUE	TRUE	MSS
TCGA-CD-5799	TRUE	TRUE	TRUE	MSS
TCGA-EY-A1GP	TRUE	TRUE	TRUE	MSS
TCGA-MH-A55Z	TRUE	TRUE	TRUE	MSS
TCGA-A3-3317	TRUE	TRUE	TRUE	MSS
TCGA-AC-A6IX	TRUE	TRUE	TRUE	MSS
TCGA-CV-5979	TRUE	TRUE	TRUE	MSS
TCGA-US-A776	TRUE	TRUE	TRUE	MSS
TCGA-EE-A20F	TRUE	TRUE	FALSE	MSS
TCGA-LK-A4O4	TRUE	TRUE	TRUE	MSS
TCGA-BR-4279	TRUE	TRUE	TRUE	MSS
TCGA-TP-A8TT	TRUE	TRUE	TRUE	MSS
TCGA-29-1778	TRUE	TRUE	TRUE	MSS
TCGA-55-6981	TRUE	TRUE	TRUE	MSS
TCGA-23-1118	TRUE	TRUE	TRUE	MSS
TCGA-AN-A0FN	TRUE	TRUE	TRUE	MSS
TCGA-EJ-5531	TRUE	TRUE	TRUE	MSS
TCGA-V4-A9F4	TRUE	TRUE	TRUE	MSS
TCGA-LQ-A4E4	TRUE	TRUE	TRUE	MSS
TCGA-CG-5718	TRUE	TRUE	TRUE	MSS
TCGA-BR-7715	TRUE	TRUE	TRUE	MSS
TCGA-DX-A3UE	TRUE	TRUE	TRUE	MSS
TCGA-R5-A7O7	TRUE	TRUE	TRUE	MSS
TCGA-E2-A1IH	TRUE	TRUE	TRUE	MSS
TCGA-AA-3950	TRUE	TRUE	TRUE	MSI-H
TCGA-S9-A6WQ	TRUE	TRUE	TRUE	MSS
TCGA-46-3765	TRUE	TRUE	TRUE	MSS
TCGA-W6-AA0T	TRUE	FALSE	FALSE	MSS
TCGA-L5-A8NF	TRUE	TRUE	TRUE	MSS
TCGA-TN-A7HL	TRUE	TRUE	TRUE	MSS
TCGA-3N-A9WB	TRUE	TRUE	FALSE	MSS
TCGA-DJ-A2Q9	TRUE	TRUE	TRUE	MSS
TCGA-CD-A48A	TRUE	TRUE	TRUE	MSS
TCGA-V1-A8MM	TRUE	TRUE	TRUE	MSS
TCGA-L5-A88T	TRUE	TRUE	TRUE	MSS
TCGA-HC-8213	TRUE	TRUE	TRUE	MSS
TCGA-DJ-A3V3	TRUE	TRUE	TRUE	MSS
TCGA-HC-8264	TRUE	TRUE	TRUE	MSS
TCGA-QF-A5YT	TRUE	TRUE	TRUE	MSS
TCGA-97-7941	TRUE	TRUE	TRUE	MSS
TCGA-J4-A83I	TRUE	TRUE	TRUE	MSS
TCGA-60-2714	TRUE	TRUE	TRUE	MSS
TCGA-DJ-A2PV	TRUE	TRUE	TRUE	MSS
TCGA-06-0171	TRUE	TRUE	TRUE	MSS
TCGA-DU-A7TG	TRUE	TRUE	TRUE	MSS
TCGA-90-A59Q	TRUE	TRUE	TRUE	MSS
TCGA-ET-A3BO	TRUE	TRUE	TRUE	MSS
TCGA-AJ-A3NG	TRUE	TRUE	TRUE	MSS
TCGA-G4-6304	TRUE	TRUE	TRUE	MSI-H
TCGA-F5-6813	TRUE	TRUE	TRUE	MSS
TCGA-A1-A0SN	TRUE	TRUE	TRUE	MSS
TCGA-SX-A71W	TRUE	TRUE	TRUE	MSS
TCGA-NC-A5HH	TRUE	TRUE	TRUE	MSS
TCGA-A7-A0DA	TRUE	TRUE	TRUE	MSS
TCGA-ZG-A9L9	TRUE	TRUE	TRUE	MSS
TCGA-90-7769	TRUE	TRUE	TRUE	MSS
TCGA-E1-A7YH	TRUE	TRUE	TRUE	MSS
TCGA-63-5128	TRUE	TRUE	TRUE	MSS
TCGA-55-8089	TRUE	TRUE	TRUE	MSS
TCGA-F5-6864	TRUE	TRUE	TRUE	MSS
TCGA-RT-A6YA	TRUE	TRUE	TRUE	MSS
TCGA-L5-A8NL	TRUE	TRUE	TRUE	MSS
TCGA-DJ-A2Q3	TRUE	TRUE	TRUE	MSS
TCGA-EB-A44N	TRUE	TRUE	TRUE	MSS
TCGA-DU-A5TW	TRUE	TRUE	TRUE	MSS
TCGA-V1-A8MG	TRUE	TRUE	TRUE	MSS
TCGA-ER-A196	TRUE	TRUE	TRUE	MSS
TCGA-04-1369	TRUE	FALSE	TRUE	MSS
TCGA-FZ-5923	TRUE	FALSE	TRUE	MSS
TCGA-AA-3494	TRUE	TRUE	TRUE	MSS
TCGA-3M-AB47	TRUE	TRUE	TRUE	MSS
TCGA-49-4487	TRUE	TRUE	TRUE	MSS
TCGA-EJ-A65D	TRUE	TRUE	TRUE	MSS
TCGA-XF-AAN7	TRUE	TRUE	TRUE	MSS
TCGA-AP-A05O	TRUE	TRUE	TRUE	MSI-H
TCGA-AC-A2QI	TRUE	TRUE	TRUE	MSS
TCGA-DJ-A3V9	TRUE	TRUE	TRUE	MSS
TCGA-DU-8161	TRUE	TRUE	TRUE	MSS
TCGA-CH-5794	TRUE	TRUE	TRUE	MSS
TCGA-DJ-A13L	TRUE	TRUE	TRUE	MSS
TCGA-30-1718	TRUE	TRUE	TRUE	MSS
TCGA-KO-8405	TRUE	TRUE	TRUE	MSS
TCGA-77-8154	TRUE	TRUE	TRUE	MSS
TCGA-06-0195	TRUE	FALSE	TRUE	MSS
TCGA-DK-A1A3	TRUE	TRUE	TRUE	MSS
TCGA-P8-A5KD	TRUE	TRUE	TRUE	MSS
TCGA-37-4130	TRUE	TRUE	TRUE	MSS
TCGA-TT-A6YP	TRUE	TRUE	TRUE	MSS
TCGA-FD-A5BZ	TRUE	TRUE	TRUE	MSS
TCGA-L5-A891	TRUE	TRUE	TRUE	MSS
TCGA-CZ-5454	TRUE	TRUE	TRUE	MSS
TCGA-A1-A0SD	TRUE	TRUE	TRUE	MSS
TCGA-BA-4075	TRUE	TRUE	TRUE	MSS
TCGA-WB-A819	TRUE	TRUE	TRUE	MSS
TCGA-CV-6955	TRUE	TRUE	TRUE	MSS
TCGA-VS-A9UR	TRUE	TRUE	TRUE	MSS
TCGA-AZ-6598	TRUE	TRUE	TRUE	MSI-H
TCGA-ZP-A9D1	TRUE	TRUE	TRUE	MSS
TCGA-ZB-A96R	TRUE	TRUE	TRUE	MSS
TCGA-H2-A422	TRUE	TRUE	TRUE	MSS
TCGA-TM-A84O	TRUE	TRUE	TRUE	MSS
TCGA-XF-A9SL	TRUE	TRUE	TRUE	MSS
TCGA-CM-5862	TRUE	TRUE	TRUE	MSS
TCGA-28-1757	TRUE	FALSE	TRUE	MSS
TCGA-BF-AAP7	TRUE	TRUE	TRUE	MSS
TCGA-BP-5182	TRUE	TRUE	TRUE	MSS
TCGA-GN-A265	TRUE	TRUE	FALSE	MSS
TCGA-HT-A5RC	TRUE	TRUE	TRUE	MSS
TCGA-DI-A2QT	TRUE	TRUE	TRUE	MSS
TCGA-XR-A8TE	TRUE	TRUE	TRUE	MSS
TCGA-43-8115	TRUE	TRUE	TRUE	MSS
TCGA-DX-A6B8	TRUE	TRUE	TRUE	MSS
TCGA-HT-7472	TRUE	TRUE	TRUE	MSS
TCGA-FE-A232	TRUE	TRUE	TRUE	MSS
TCGA-BH-A0HA	TRUE	TRUE	TRUE	MSS
TCGA-A6-6138	TRUE	TRUE	TRUE	MSS
TCGA-RY-A83Z	TRUE	TRUE	TRUE	MSS
TCGA-SO-A8JP	TRUE	TRUE	TRUE	MSS
TCGA-WB-A80V	TRUE	TRUE	TRUE	MSS
TCGA-CV-5973	TRUE	TRUE	TRUE	MSS
TCGA-44-A47A	TRUE	TRUE	TRUE	MSS
TCGA-D5-6530	TRUE	TRUE	TRUE	MSI-H
TCGA-AG-4009	TRUE	FALSE	FALSE	MSS
TCGA-B0-5081	TRUE	TRUE	TRUE	MSS
TCGA-29-1691	TRUE	TRUE	TRUE	MSS
TCGA-KM-8438	TRUE	TRUE	TRUE	MSS
TCGA-B0-5115	TRUE	TRUE	TRUE	MSS
TCGA-EE-A29E	TRUE	TRUE	FALSE	MSS
TCGA-E9-A1RA	TRUE	TRUE	TRUE	MSS
TCGA-29-1705	TRUE	TRUE	TRUE	MSS
TCGA-91-6849	TRUE	TRUE	TRUE	MSS
TCGA-R8-A6YH	TRUE	TRUE	FALSE	MSS
TCGA-FD-A3SR	TRUE	TRUE	TRUE	MSS
TCGA-MN-A4N4	TRUE	TRUE	TRUE	MSS
TCGA-AN-A0FD	TRUE	TRUE	TRUE	MSS
TCGA-UT-A88G	TRUE	TRUE	TRUE	MSS
TCGA-BH-A0B8	TRUE	TRUE	TRUE	MSS
TCGA-DB-A64S	TRUE	TRUE	TRUE	MSS
TCGA-EE-A2MH	TRUE	TRUE	FALSE	MSS
TCGA-56-A4BY	TRUE	TRUE	TRUE	MSS
TCGA-DD-A4NO	TRUE	TRUE	TRUE	MSS
TCGA-KS-A4ID	TRUE	TRUE	TRUE	MSS
TCGA-D3-A2J8	TRUE	TRUE	FALSE	MSS
TCGA-17-Z000	TRUE	FALSE	FALSE	MSS
TCGA-EE-A3JB	TRUE	TRUE	FALSE	MSS
TCGA-34-8456	TRUE	TRUE	TRUE	MSS
TCGA-QQ-A8VD	TRUE	TRUE	TRUE	MSS
TCGA-B5-A11W	TRUE	TRUE	TRUE	MSS
TCGA-85-8666	TRUE	TRUE	TRUE	MSS
TCGA-D3-A1Q4	TRUE	TRUE	FALSE	MSS
TCGA-EL-A3GY	TRUE	TRUE	TRUE	MSS
TCGA-09-2045	TRUE	TRUE	TRUE	MSS
TCGA-HT-7620	TRUE	TRUE	TRUE	MSS
TCGA-DU-7009	TRUE	TRUE	TRUE	MSS
TCGA-BG-A0M9	TRUE	TRUE	TRUE	MSS
TCGA-R6-A6Y2	TRUE	FALSE	TRUE	MSS
TCGA-IB-7888	TRUE	TRUE	TRUE	MSS
TCGA-BH-A0DP	TRUE	TRUE	TRUE	MSS
TCGA-24-2019	TRUE	FALSE	TRUE	MSI-H
TCGA-CF-A47W	TRUE	TRUE	TRUE	MSS
TCGA-AD-A5EK	TRUE	TRUE	TRUE	MSS
TCGA-P5-A5EW	TRUE	TRUE	TRUE	MSS
TCGA-FS-A4FD	TRUE	TRUE	FALSE	MSS
TCGA-BP-4995	TRUE	TRUE	TRUE	MSS
TCGA-EL-A3H8	TRUE	TRUE	TRUE	MSS
TCGA-78-7159	TRUE	TRUE	TRUE	MSS
TCGA-BK-A4ZD	TRUE	TRUE	TRUE	MSS
TCGA-QK-A652	TRUE	TRUE	TRUE	MSS
TCGA-BP-4801	TRUE	TRUE	TRUE	MSS
TCGA-BJ-A45H	TRUE	TRUE	TRUE	MSS
TCGA-EA-A411	TRUE	TRUE	TRUE	MSS
TCGA-BR-8677	TRUE	TRUE	TRUE	MSS
TCGA-AA-A03F	TRUE	TRUE	TRUE	MSS
TCGA-OX-A56R	TRUE	FALSE	TRUE	MSS
TCGA-D6-A6EK	TRUE	TRUE	TRUE	MSS
TCGA-19-2620	TRUE	TRUE	TRUE	MSS
TCGA-BW-A5NO	TRUE	TRUE	TRUE	MSS
TCGA-CC-5260	TRUE	TRUE	TRUE	MSS
TCGA-XP-A8T8	TRUE	TRUE	TRUE	MSS
TCGA-VD-A8K8	TRUE	TRUE	TRUE	MSS
TCGA-BR-A4QL	TRUE	TRUE	TRUE	MSI-H
TCGA-55-7815	TRUE	TRUE	TRUE	MSS
TCGA-EM-A4FK	TRUE	TRUE	FALSE	MSS
TCGA-63-A5MY	TRUE	TRUE	TRUE	MSS
TCGA-GL-6846	TRUE	TRUE	TRUE	MSS
TCGA-XF-AAMG	TRUE	TRUE	TRUE	MSS
TCGA-YU-A90P	TRUE	TRUE	TRUE	MSS
TCGA-OR-A5KT	TRUE	TRUE	TRUE	MSS
TCGA-2G-AAHN	TRUE	TRUE	TRUE	MSS
TCGA-UY-A9PF	TRUE	TRUE	TRUE	MSS
TCGA-GV-A3JW	TRUE	TRUE	TRUE	MSS
TCGA-DX-AB2X	TRUE	TRUE	TRUE	MSS
TCGA-98-8021	TRUE	TRUE	TRUE	MSS
TCGA-OR-A5LS	TRUE	TRUE	TRUE	MSS
TCGA-EO-A3AV	TRUE	TRUE	TRUE	MSS
TCGA-33-4538	TRUE	TRUE	TRUE	MSS
TCGA-C8-A8HQ	TRUE	TRUE	TRUE	MSS
TCGA-N8-A4PI	TRUE	TRUE	TRUE	MSS
TCGA-HC-7736	TRUE	TRUE	TRUE	MSS
TCGA-61-1915	TRUE	FALSE	TRUE	MSS
TCGA-ED-A8O5	TRUE	TRUE	TRUE	MSS
TCGA-AX-A3GB	TRUE	TRUE	TRUE	MSS
TCGA-D1-A0ZR	TRUE	TRUE	TRUE	MSS
TCGA-LN-A49N	TRUE	FALSE	TRUE	MSS
TCGA-44-2655	TRUE	TRUE	TRUE	MSS
TCGA-GN-A8LN	TRUE	TRUE	TRUE	MSS
TCGA-66-2782	TRUE	TRUE	TRUE	MSS
TCGA-F6-A8O3	TRUE	TRUE	TRUE	MSS
TCGA-MP-A4TA	TRUE	TRUE	TRUE	MSS
TCGA-06-2567	TRUE	TRUE	TRUE	MSS
TCGA-E1-A7Z2	TRUE	TRUE	TRUE	MSS
TCGA-4X-A9FB	TRUE	TRUE	TRUE	MSS
TCGA-B0-5694	TRUE	TRUE	TRUE	MSS
TCGA-DX-AB37	TRUE	TRUE	TRUE	MSS
TCGA-E9-A5FK	TRUE	TRUE	TRUE	MSS
TCGA-B0-5700	TRUE	TRUE	FALSE	MSS
TCGA-D1-A169	TRUE	TRUE	TRUE	MSS
TCGA-05-4434	TRUE	TRUE	TRUE	MSS
TCGA-85-8351	TRUE	TRUE	TRUE	MSS
TCGA-2G-AAFJ	TRUE	TRUE	TRUE	MSS
TCGA-63-A5MS	TRUE	TRUE	TRUE	MSS
TCGA-A8-A0A9	TRUE	TRUE	TRUE	MSS
TCGA-QR-A703	TRUE	TRUE	TRUE	MSS
TCGA-AX-A06J	TRUE	TRUE	TRUE	MSS
TCGA-4G-AAZG	TRUE	FALSE	FALSE	MSS
TCGA-DD-AAED	TRUE	TRUE	TRUE	MSS
TCGA-AJ-A23N	TRUE	TRUE	TRUE	MSS
TCGA-HF-7134	TRUE	TRUE	TRUE	MSS
TCGA-ND-A4W6	TRUE	TRUE	TRUE	MSS
TCGA-AA-3655	TRUE	TRUE	TRUE	MSS
TCGA-MY-A5BF	TRUE	TRUE	TRUE	MSS
TCGA-BJ-A28V	TRUE	TRUE	TRUE	MSS
TCGA-C4-A0F0	TRUE	TRUE	TRUE	MSS
TCGA-XJ-A9DK	TRUE	TRUE	TRUE	MSS
TCGA-76-4925	TRUE	TRUE	TRUE	MSS
TCGA-66-2766	TRUE	TRUE	TRUE	MSS
TCGA-86-8674	TRUE	TRUE	TRUE	MSS
TCGA-DH-A66D	TRUE	TRUE	TRUE	MSS
TCGA-A8-A08J	TRUE	TRUE	TRUE	MSS
TCGA-BQ-7062	TRUE	TRUE	TRUE	MSS
TCGA-26-A7UX	TRUE	FALSE	TRUE	MSS
TCGA-ZC-AAA7	TRUE	TRUE	TRUE	MSS
TCGA-F2-7276	TRUE	TRUE	TRUE	MSS
TCGA-33-4532	TRUE	TRUE	TRUE	MSS
TCGA-GV-A3QF	TRUE	TRUE	TRUE	MSS
TCGA-OR-A5J1	TRUE	TRUE	TRUE	MSS
TCGA-X6-A8C3	TRUE	TRUE	TRUE	MSS
TCGA-D1-A163	TRUE	TRUE	TRUE	MSI-H
TCGA-E8-A434	TRUE	TRUE	TRUE	MSS
TCGA-MP-A4TK	TRUE	TRUE	TRUE	MSS
TCGA-E7-A5KE	TRUE	TRUE	TRUE	MSS
TCGA-66-2788	TRUE	TRUE	TRUE	MSS
TCGA-AR-A2LQ	TRUE	TRUE	TRUE	MSS
TCGA-C8-A26W	TRUE	TRUE	TRUE	MSS
TCGA-DD-A4NE	TRUE	TRUE	TRUE	MSS
TCGA-AR-A24M	TRUE	TRUE	TRUE	MSS
TCGA-RW-A684	TRUE	TRUE	TRUE	MSS
TCGA-BG-A222	TRUE	TRUE	TRUE	MSI-H
TCGA-12-0656	TRUE	FALSE	TRUE	MSS
TCGA-N5-A4RA	TRUE	TRUE	TRUE	MSS
TCGA-IQ-7630	TRUE	TRUE	TRUE	MSS
TCGA-K4-A5RI	TRUE	TRUE	TRUE	MSS
TCGA-BT-A3PK	TRUE	TRUE	TRUE	MSS
TCGA-EL-A3GS	TRUE	TRUE	TRUE	MSS
TCGA-EE-A3JH	TRUE	TRUE	FALSE	MSS
TCGA-3H-AB3X	TRUE	TRUE	TRUE	MSS
TCGA-OL-A66L	TRUE	TRUE	TRUE	MSS
TCGA-AF-2691	TRUE	TRUE	TRUE	MSS
TCGA-D3-A3C6	TRUE	TRUE	FALSE	MSS
TCGA-A2-A04Y	TRUE	TRUE	TRUE	MSS
TCGA-CF-A5U8	TRUE	TRUE	TRUE	MSS
TCGA-69-7764	TRUE	TRUE	TRUE	MSS
TCGA-4N-A93T	TRUE	TRUE	TRUE	MSS
TCGA-X2-A95T	TRUE	TRUE	TRUE	MSS
TCGA-B9-4617	TRUE	TRUE	TRUE	MSS
TCGA-78-7153	TRUE	TRUE	TRUE	MSS
TCGA-BH-AB28	TRUE	TRUE	TRUE	MSS
TCGA-EL-A3H2	TRUE	TRUE	TRUE	MSS
TCGA-50-5044	TRUE	TRUE	TRUE	MSS
TCGA-2H-A9GM	TRUE	TRUE	TRUE	MSS
TCGA-HT-A74L	TRUE	TRUE	TRUE	MSS
TCGA-12-5295	TRUE	TRUE	TRUE	MSS
TCGA-EW-A2FR	TRUE	TRUE	TRUE	MSS
TCGA-BG-A0M3	TRUE	TRUE	TRUE	MSS
TCGA-02-0033	TRUE	FALSE	TRUE	MSS
TCGA-FY-A3NM	TRUE	TRUE	TRUE	MSS
TCGA-12-5301	TRUE	FALSE	TRUE	MSS
TCGA-2Z-A9J5	TRUE	TRUE	TRUE	MSS
TCGA-BH-A0DZ	TRUE	TRUE	TRUE	MSS
TCGA-C5-A8XK	TRUE	TRUE	TRUE	MSS
TCGA-C8-A278	TRUE	TRUE	TRUE	MSS
TCGA-G4-6588	TRUE	TRUE	TRUE	MSI-H
TCGA-V4-A9ED	TRUE	TRUE	TRUE	MSS
TCGA-B1-A655	TRUE	TRUE	TRUE	MSS
TCGA-EB-A3XE	TRUE	TRUE	TRUE	MSS
TCGA-BP-4971	TRUE	TRUE	TRUE	MSS
TCGA-27-1830	TRUE	TRUE	TRUE	MSS
TCGA-12-1600	TRUE	FALSE	TRUE	MSS
TCGA-PK-A5H8	TRUE	TRUE	FALSE	MSS
TCGA-BA-A6DA	TRUE	TRUE	TRUE	MSS
TCGA-OR-A5LM	TRUE	TRUE	TRUE	MSS
TCGA-BQ-5878	TRUE	TRUE	TRUE	MSS
TCGA-DX-A3LU	TRUE	TRUE	TRUE	MSS
TCGA-D1-A17H	TRUE	TRUE	TRUE	MSI-H
TCGA-2G-AAHP	TRUE	TRUE	TRUE	MSS
TCGA-XF-AAMY	TRUE	TRUE	TRUE	MSS
TCGA-DX-AB2F	TRUE	TRUE	TRUE	MSS
TCGA-EL-A4K1	TRUE	TRUE	TRUE	MSS
TCGA-DJ-A3UW	TRUE	TRUE	TRUE	MSS
TCGA-QR-A6H6	TRUE	TRUE	TRUE	MSS
TCGA-3A-A9I5	TRUE	TRUE	TRUE	MSS
TCGA-63-A5MG	TRUE	TRUE	TRUE	MSS
TCGA-EM-A4FU	TRUE	TRUE	TRUE	MSS
TCGA-D8-A13Z	TRUE	TRUE	TRUE	MSS
TCGA-ER-A3PL	TRUE	TRUE	FALSE	MSS
TCGA-C5-A2M2	TRUE	TRUE	TRUE	MSS
TCGA-CI-6622	TRUE	TRUE	TRUE	MSS
TCGA-A8-A091	TRUE	TRUE	TRUE	MSS
TCGA-SP-A6QF	TRUE	TRUE	TRUE	MSS
TCGA-DQ-5629	TRUE	TRUE	TRUE	MSS
TCGA-DD-AAC8	TRUE	TRUE	TRUE	MSS
TCGA-CJ-4913	TRUE	FALSE	TRUE	MSS
TCGA-97-7547	TRUE	TRUE	TRUE	MSS
TCGA-44-5645	TRUE	TRUE	TRUE	MSS
TCGA-85-8052	TRUE	TRUE	TRUE	MSS
TCGA-A8-A06P	TRUE	TRUE	TRUE	MSS
TCGA-DX-A2J0	TRUE	TRUE	TRUE	MSS
TCGA-26-5139	TRUE	TRUE	TRUE	MSS
TCGA-QH-A6CY	TRUE	TRUE	TRUE	MSS
TCGA-LN-A49P	TRUE	TRUE	TRUE	MSS
TCGA-04-1348	TRUE	FALSE	TRUE	MSS
TCGA-BJ-A0Z0	TRUE	TRUE	TRUE	MSS
TCGA-77-A5GA	TRUE	TRUE	TRUE	MSS
TCGA-CG-5733	TRUE	FALSE	TRUE	MSI-H
TCGA-AA-3521	TRUE	TRUE	TRUE	MSS
TCGA-98-A53C	TRUE	TRUE	TRUE	MSS
TCGA-E2-A14X	TRUE	TRUE	TRUE	MSS
TCGA-DA-A960	TRUE	TRUE	TRUE	MSS
TCGA-AA-3556	TRUE	TRUE	TRUE	MSS
TCGA-36-2548	TRUE	FALSE	TRUE	MSS
TCGA-32-4719	TRUE	FALSE	TRUE	MSS
TCGA-CJ-4869	TRUE	TRUE	TRUE	MSS
TCGA-ZJ-AAXB	TRUE	TRUE	TRUE	MSS
TCGA-QR-A6GW	TRUE	TRUE	FALSE	MSS
TCGA-DU-7294	TRUE	TRUE	TRUE	MSS
TCGA-VS-A8EL	TRUE	TRUE	TRUE	MSS
TCGA-B5-A11I	TRUE	TRUE	TRUE	MSS
TCGA-25-1313	TRUE	TRUE	TRUE	MSS
TCGA-DU-7300	TRUE	TRUE	TRUE	MSS
TCGA-WC-A884	TRUE	TRUE	TRUE	MSS
TCGA-G2-A2ES	TRUE	TRUE	TRUE	MSS
TCGA-BR-6566	TRUE	TRUE	TRUE	MSI-H
TCGA-HC-7078	TRUE	TRUE	TRUE	MSS
TCGA-3H-AB3L	TRUE	TRUE	TRUE	MSS
TCGA-55-8506	TRUE	TRUE	TRUE	MSI-H
TCGA-XU-A92V	TRUE	TRUE	TRUE	MSS
TCGA-DA-A3F2	TRUE	TRUE	FALSE	MSS
TCGA-BR-8590	TRUE	TRUE	TRUE	MSS
TCGA-CG-4466	TRUE	TRUE	TRUE	MSS
TCGA-KS-A41F	TRUE	TRUE	FALSE	MSS
TCGA-AR-A2LE	TRUE	TRUE	TRUE	MSS
TCGA-RD-A8MV	TRUE	TRUE	TRUE	MSS
TCGA-2J-AAB4	TRUE	TRUE	TRUE	MSS
TCGA-EW-A1OX	TRUE	TRUE	TRUE	MSS
TCGA-DD-A4NQ	TRUE	TRUE	TRUE	MSS
TCGA-A2-A0EX	TRUE	TRUE	TRUE	MSS
TCGA-N5-A4RU	TRUE	TRUE	TRUE	MSS
TCGA-D5-5537	TRUE	TRUE	TRUE	MSS
TCGA-BW-A5NQ	TRUE	TRUE	TRUE	MSS
TCGA-A2-A0YD	TRUE	TRUE	TRUE	MSS
TCGA-77-7335	TRUE	TRUE	TRUE	MSS
TCGA-FG-A713	TRUE	TRUE	TRUE	MSS
TCGA-D5-5540	TRUE	TRUE	TRUE	MSS
TCGA-23-2081	TRUE	FALSE	TRUE	MSS
TCGA-J1-A4AH	TRUE	TRUE	TRUE	MSS
TCGA-JY-A93C	TRUE	TRUE	TRUE	MSS
TCGA-BH-A0W3	TRUE	TRUE	TRUE	MSS
TCGA-CN-6017	TRUE	TRUE	TRUE	MSS
TCGA-CN-4723	TRUE	TRUE	TRUE	MSS
TCGA-WC-A87U	TRUE	TRUE	TRUE	MSS
TCGA-MR-A520	TRUE	TRUE	TRUE	MSS
TCGA-CN-A498	TRUE	TRUE	TRUE	MSS
TCGA-AR-A256	TRUE	TRUE	TRUE	MSS
TCGA-EM-A1YD	TRUE	TRUE	TRUE	MSS
TCGA-DA-A3F8	TRUE	TRUE	FALSE	MSS
TCGA-EL-A3T0	TRUE	TRUE	TRUE	MSS
TCGA-13-0920	TRUE	TRUE	TRUE	MSS
TCGA-EJ-5510	TRUE	TRUE	TRUE	MSS
TCGA-AL-3473	TRUE	TRUE	TRUE	MSS
TCGA-AG-4022	TRUE	TRUE	TRUE	MSS
TCGA-EX-A1H5	TRUE	TRUE	TRUE	MSS
TCGA-IB-7645	TRUE	TRUE	TRUE	MSS
TCGA-25-1319	TRUE	TRUE	TRUE	MSS
TCGA-HU-A4H4	TRUE	TRUE	TRUE	MSI-H
TCGA-24-2260	TRUE	FALSE	TRUE	MSS
TCGA-T7-A92I	TRUE	TRUE	TRUE	MSS
TCGA-A2-A0ER	TRUE	TRUE	TRUE	MSS
TCGA-WY-A859	TRUE	TRUE	TRUE	MSS
TCGA-FP-8631	TRUE	TRUE	TRUE	MSS
TCGA-24-0979	TRUE	TRUE	TRUE	MSS
TCGA-KS-A41L	TRUE	TRUE	FALSE	MSS
TCGA-AR-A2LO	TRUE	TRUE	TRUE	MSS
TCGA-CS-4938	TRUE	TRUE	TRUE	MSS
TCGA-DA-A1IC	TRUE	TRUE	FALSE	MSS
TCGA-16-1460	TRUE	FALSE	TRUE	MSS
TCGA-CV-7236	TRUE	TRUE	TRUE	MSS
TCGA-AR-A24S	TRUE	TRUE	TRUE	MSS
TCGA-BH-A2L8	TRUE	TRUE	TRUE	MSS
TCGA-HT-7874	TRUE	TRUE	TRUE	MSS
TCGA-P3-A6T3	TRUE	TRUE	TRUE	MSS
TCGA-K4-A83P	TRUE	TRUE	TRUE	MSS
TCGA-LD-A7W6	TRUE	TRUE	TRUE	MSS
TCGA-BT-A2LD	TRUE	TRUE	TRUE	MSS
TCGA-PR-A5PG	TRUE	TRUE	TRUE	MSS
TCGA-VQ-AA64	TRUE	TRUE	TRUE	MSS
TCGA-V4-A9EZ	TRUE	TRUE	TRUE	MSS
TCGA-XU-A933	TRUE	TRUE	TRUE	MSS
TCGA-WE-A8K1	TRUE	TRUE	FALSE	MSS
TCGA-22-1011	TRUE	TRUE	TRUE	MSS
TCGA-AN-A0XS	TRUE	TRUE	TRUE	MSS
TCGA-EK-A2RJ	TRUE	TRUE	TRUE	MSS
TCGA-BH-A0DD	TRUE	TRUE	TRUE	MSS
TCGA-QK-A8Z8	TRUE	TRUE	TRUE	MSS
TCGA-AZ-4313	TRUE	TRUE	TRUE	MSI-H
TCGA-CS-5393	TRUE	TRUE	TRUE	MSS
TCGA-B5-A3S1	TRUE	TRUE	TRUE	MSS
TCGA-CN-4729	TRUE	TRUE	TRUE	MSS
TCGA-G9-6370	TRUE	TRUE	TRUE	MSS
TCGA-HU-A4GU	TRUE	TRUE	TRUE	MSI-H
TCGA-D1-A17B	TRUE	TRUE	TRUE	MSI-H
TCGA-UY-A78K	TRUE	TRUE	TRUE	MSS
TCGA-DX-AB2L	TRUE	TRUE	TRUE	MSS
TCGA-CM-4746	TRUE	TRUE	TRUE	MSI-H
TCGA-B6-A0I5	TRUE	TRUE	TRUE	MSS
TCGA-CH-5751	TRUE	TRUE	TRUE	MSS
TCGA-AJ-A3BH	TRUE	TRUE	TRUE	MSI-H
TCGA-A8-A075	TRUE	TRUE	TRUE	MSS
TCGA-OR-A5LG	TRUE	TRUE	TRUE	MSS
TCGA-HC-7818	TRUE	TRUE	TRUE	MSS
TCGA-61-1741	TRUE	TRUE	TRUE	MSS
TCGA-A6-2685	TRUE	TRUE	TRUE	MSS
TCGA-LN-A7HX	TRUE	TRUE	TRUE	MSS
TCGA-61-1736	TRUE	TRUE	TRUE	MSS
TCGA-CS-6666	TRUE	TRUE	TRUE	MSS
TCGA-D7-6526	TRUE	TRUE	TRUE	MSS
TCGA-63-A5MM	TRUE	TRUE	TRUE	MSI-H
TCGA-C5-A1BN	TRUE	TRUE	TRUE	MSS
TCGA-3X-AAVE	TRUE	TRUE	TRUE	MSS
TCGA-V1-A9OA	TRUE	TRUE	TRUE	MSS
TCGA-DD-AAD5	TRUE	TRUE	TRUE	MSS
TCGA-A8-A06Z	TRUE	TRUE	TRUE	MSS
TCGA-YT-A95F	TRUE	TRUE	TRUE	MSS
TCGA-D6-6823	TRUE	TRUE	TRUE	MSS
TCGA-QU-A6IL	TRUE	TRUE	TRUE	MSS
TCGA-DK-A3WX	TRUE	TRUE	TRUE	MSS
TCGA-E2-A14R	TRUE	TRUE	TRUE	MSS
TCGA-36-2542	TRUE	FALSE	TRUE	MSS
TCGA-98-A53I	TRUE	TRUE	TRUE	MSS
TCGA-CN-6994	TRUE	TRUE	TRUE	MSS
TCGA-F9-A7VF	TRUE	TRUE	TRUE	MSS
TCGA-DM-A28F	TRUE	TRUE	TRUE	MSS
TCGA-26-5133	TRUE	TRUE	TRUE	MSS
TCGA-A8-A08T	TRUE	TRUE	TRUE	MSS
TCGA-AA-3971	TRUE	TRUE	TRUE	MSS
TCGA-QH-A6CS	TRUE	TRUE	TRUE	MSS
TCGA-04-1342	TRUE	FALSE	TRUE	MSS
TCGA-ER-A3ES	TRUE	TRUE	FALSE	MSS
TCGA-XU-AAXZ	TRUE	TRUE	TRUE	MSS
TCGA-D7-5577	TRUE	TRUE	TRUE	MSS
TCGA-RR-A6KB	TRUE	FALSE	TRUE	MSS
TCGA-EB-A41B	TRUE	TRUE	TRUE	MSS
TCGA-E2-A10C	TRUE	TRUE	TRUE	MSS
TCGA-BA-A4II	TRUE	TRUE	TRUE	MSS
TCGA-VQ-A8PH	TRUE	TRUE	TRUE	MSS
TCGA-XM-A8RD	TRUE	TRUE	TRUE	MSS
TCGA-2Y-A9GT	TRUE	TRUE	TRUE	MSS
TCGA-MA-AA42	TRUE	TRUE	TRUE	MSI-H
TCGA-BR-A4IU	TRUE	FALSE	TRUE	MSS
TCGA-D8-A27V	TRUE	TRUE	TRUE	MSS
TCGA-DK-A1AA	TRUE	TRUE	TRUE	MSS
TCGA-AP-A0LN	TRUE	TRUE	TRUE	MSS
TCGA-CR-7383	TRUE	TRUE	TRUE	MSS
TCGA-97-8176	TRUE	TRUE	TRUE	MSS
TCGA-06-0216	TRUE	FALSE	TRUE	MSS
TCGA-B6-A0X1	TRUE	TRUE	TRUE	MSS
TCGA-J7-8537	TRUE	TRUE	TRUE	MSS
TCGA-A7-A0D9	TRUE	TRUE	TRUE	MSS
TCGA-ER-A19D	TRUE	TRUE	FALSE	MSS
TCGA-KL-8340	TRUE	TRUE	TRUE	MSS
TCGA-CD-A489	TRUE	TRUE	TRUE	MSS
TCGA-DJ-A2QA	TRUE	TRUE	TRUE	MSS
TCGA-FS-A1ZW	TRUE	TRUE	FALSE	MSS
TCGA-BH-A8G0	TRUE	TRUE	TRUE	MSS
TCGA-ET-A25G	TRUE	TRUE	TRUE	MSS
TCGA-D3-A8GL	TRUE	TRUE	FALSE	MSS
TCGA-FI-A2EU	TRUE	TRUE	TRUE	MSS
TCGA-KL-8337	TRUE	TRUE	TRUE	MSS
TCGA-DC-6683	TRUE	TRUE	TRUE	MSS
TCGA-56-8625	TRUE	TRUE	TRUE	MSS
TCGA-55-7570	TRUE	TRUE	TRUE	MSS
TCGA-J4-A67N	TRUE	TRUE	TRUE	MSS
TCGA-4Z-AA81	TRUE	TRUE	TRUE	MSS
TCGA-KK-A7B3	TRUE	TRUE	TRUE	MSS
TCGA-CR-6491	TRUE	TRUE	TRUE	MSS
TCGA-HB-A43Z	TRUE	TRUE	TRUE	MSS
TCGA-DJ-A3VK	TRUE	TRUE	TRUE	MSS
TCGA-2Y-A9H5	TRUE	TRUE	TRUE	MSS
TCGA-43-2581	TRUE	TRUE	TRUE	MSS
TCGA-19-1390	TRUE	TRUE	TRUE	MSS
TCGA-2G-AAKL	TRUE	TRUE	TRUE	MSS
TCGA-EJ-7115	TRUE	TRUE	TRUE	MSS
TCGA-12-3648	TRUE	FALSE	TRUE	MSS
TCGA-95-A4VP	TRUE	TRUE	TRUE	MSS
TCGA-Q1-A73R	TRUE	TRUE	TRUE	MSS
TCGA-Y8-A895	TRUE	TRUE	TRUE	MSS
TCGA-32-1986	TRUE	FALSE	TRUE	MSS
TCGA-G9-A9S7	TRUE	TRUE	TRUE	MSS
TCGA-GM-A5PX	TRUE	TRUE	TRUE	MSS
TCGA-DX-A6YQ	TRUE	TRUE	TRUE	MSS
TCGA-E9-A1R3	TRUE	TRUE	TRUE	MSS
TCGA-BR-4187	TRUE	TRUE	TRUE	MSS
TCGA-C8-A12O	TRUE	TRUE	TRUE	MSS
TCGA-Z4-AAPG	TRUE	TRUE	TRUE	MSS
TCGA-A7-A4SC	TRUE	TRUE	TRUE	MSS
TCGA-EM-A2OZ	TRUE	TRUE	TRUE	MSS
TCGA-HT-8015	TRUE	TRUE	TRUE	MSS
TCGA-RD-A7C1	TRUE	TRUE	TRUE	MSS
TCGA-61-2088	TRUE	TRUE	TRUE	MSS
TCGA-12-0619	TRUE	TRUE	TRUE	MSS
TCGA-WB-A81K	TRUE	TRUE	TRUE	MSS
TCGA-BJ-A4O9	TRUE	TRUE	TRUE	MSS
TCGA-19-5951	TRUE	FALSE	TRUE	MSS
TCGA-UF-A7JS	TRUE	TRUE	TRUE	MSS
TCGA-BP-5201	TRUE	TRUE	TRUE	MSS
TCGA-17-Z045	TRUE	FALSE	FALSE	MSS
TCGA-BH-A1F0	TRUE	TRUE	TRUE	MSS
TCGA-CN-A640	TRUE	FALSE	TRUE	MSS
TCGA-EE-A2GC	TRUE	TRUE	FALSE	MSS
TCGA-HZ-A4BK	TRUE	TRUE	TRUE	MSS
TCGA-W7-A93N	TRUE	FALSE	FALSE	MSS
TCGA-BH-A0H3	TRUE	TRUE	TRUE	MSS
TCGA-FN-7833	TRUE	TRUE	TRUE	MSS
TCGA-AR-A0TX	TRUE	TRUE	TRUE	MSS
TCGA-17-Z032	TRUE	FALSE	FALSE	MSS
TCGA-HV-AA8X	TRUE	TRUE	TRUE	MSS
TCGA-GC-A6I1	TRUE	TRUE	TRUE	MSS
TCGA-P5-A781	TRUE	TRUE	TRUE	MSS
TCGA-44-A479	TRUE	TRUE	TRUE	MSS
TCGA-B8-5165	TRUE	TRUE	TRUE	MSS
TCGA-G3-A25U	TRUE	TRUE	TRUE	MSS
TCGA-RD-A7BT	TRUE	TRUE	TRUE	MSS
TCGA-HS-A5N8	TRUE	TRUE	TRUE	MSS
TCGA-78-7161	TRUE	TRUE	TRUE	MSS
TCGA-G3-A3CJ	TRUE	TRUE	TRUE	MSS
TCGA-AR-A1AJ	TRUE	TRUE	TRUE	MSS
TCGA-CV-7099	TRUE	TRUE	TRUE	MSS
TCGA-VD-AA8O	TRUE	TRUE	TRUE	MSS
TCGA-EP-A2KA	TRUE	TRUE	TRUE	MSS
TCGA-DS-A1OA	TRUE	TRUE	FALSE	MSS
TCGA-WK-A8XZ	TRUE	TRUE	TRUE	MSS
TCGA-BH-A18N	TRUE	TRUE	TRUE	MSS
TCGA-CM-6674	TRUE	TRUE	TRUE	MSI-H
TCGA-HC-7233	TRUE	TRUE	TRUE	MSS
TCGA-AA-A00N	TRUE	TRUE	TRUE	MSS
TCGA-56-A4ZJ	TRUE	TRUE	TRUE	MSS
TCGA-39-5035	TRUE	TRUE	TRUE	MSS
TCGA-AO-A0J7	TRUE	TRUE	TRUE	MSS
TCGA-HT-7681	TRUE	TRUE	TRUE	MSS
TCGA-Y8-A8S1	TRUE	TRUE	TRUE	MSS
TCGA-TQ-A7RQ	TRUE	TRUE	TRUE	MSS
TCGA-EL-A3MX	TRUE	TRUE	TRUE	MSS
TCGA-CD-8529	TRUE	TRUE	TRUE	MSS
TCGA-44-7670	TRUE	TRUE	TRUE	MSS
TCGA-WB-A81A	TRUE	TRUE	TRUE	MSS
TCGA-B5-A0JN	TRUE	TRUE	TRUE	MSS
TCGA-DE-A69J	TRUE	TRUE	TRUE	MSS
TCGA-XF-A9T3	TRUE	TRUE	TRUE	MSS
TCGA-BH-A0H9	TRUE	TRUE	TRUE	MSS
TCGA-AK-3440	TRUE	TRUE	TRUE	MSS
TCGA-AR-A0TR	TRUE	TRUE	TRUE	MSS
TCGA-EL-A3CV	TRUE	TRUE	TRUE	MSS
TCGA-YF-AA3L	TRUE	TRUE	TRUE	MSS
TCGA-EE-A2GI	TRUE	TRUE	FALSE	MSS
TCGA-E1-5304	TRUE	TRUE	TRUE	MSS
TCGA-46-6025	TRUE	TRUE	TRUE	MSS
TCGA-BR-8372	TRUE	TRUE	TRUE	MSI-H
TCGA-CR-7367	TRUE	TRUE	TRUE	MSS
TCGA-CV-7430	TRUE	TRUE	TRUE	MSS
TCGA-BR-8291	TRUE	TRUE	TRUE	MSS
TCGA-J8-A3YG	TRUE	TRUE	TRUE	MSS
TCGA-VQ-A8PB	TRUE	TRUE	TRUE	MSI-H
TCGA-BQ-7050	TRUE	TRUE	TRUE	MSS
TCGA-FC-7961	TRUE	TRUE	TRUE	MSS
TCGA-55-8207	TRUE	TRUE	TRUE	MSS
TCGA-43-3394	TRUE	TRUE	TRUE	MSS
TCGA-FI-A2D0	TRUE	TRUE	TRUE	MSI-H
TCGA-18-3412	TRUE	TRUE	TRUE	MSS
TCGA-66-2754	TRUE	TRUE	TRUE	MSS
TCGA-SX-A7SM	TRUE	TRUE	TRUE	MSS
TCGA-IF-A4AJ	TRUE	TRUE	TRUE	MSS
TCGA-EO-A3KW	TRUE	TRUE	TRUE	MSS
TCGA-CR-7389	TRUE	TRUE	TRUE	MSS
TCGA-AP-A0LD	TRUE	TRUE	TRUE	MSI-H
TCGA-TS-A7P3	TRUE	TRUE	TRUE	MSS
TCGA-85-7844	TRUE	TRUE	TRUE	MSS
TCGA-FD-A62O	TRUE	TRUE	TRUE	MSS
TCGA-H7-7774	TRUE	TRUE	TRUE	MSS
TCGA-ET-A3DU	TRUE	TRUE	TRUE	MSS
TCGA-DD-A3A1	TRUE	TRUE	TRUE	MSS
TCGA-B6-A0WZ	TRUE	TRUE	TRUE	MSS
TCGA-DX-A3U7	TRUE	TRUE	TRUE	MSS
TCGA-BR-7958	TRUE	TRUE	TRUE	MSS
TCGA-IN-A6RR	TRUE	TRUE	TRUE	MSS
TCGA-CC-5258	TRUE	TRUE	TRUE	MSS
TCGA-VQ-A94O	TRUE	TRUE	TRUE	MSS
TCGA-EB-A431	TRUE	TRUE	TRUE	MSS
TCGA-IM-A3EB	TRUE	TRUE	TRUE	MSS
TCGA-ER-A19N	TRUE	TRUE	FALSE	MSS
TCGA-KK-A6E3	TRUE	TRUE	TRUE	MSS
TCGA-RT-A6Y9	TRUE	TRUE	TRUE	MSS
TCGA-DJ-A3VA	TRUE	TRUE	TRUE	MSS
TCGA-W4-A7U4	TRUE	TRUE	TRUE	MSS
TCGA-AA-3667	TRUE	TRUE	TRUE	MSS
TCGA-ZH-A8Y3	TRUE	FALSE	FALSE	MSS
TCGA-BP-5191	TRUE	TRUE	TRUE	MSS
TCGA-BT-A20W	TRUE	TRUE	TRUE	MSS
TCGA-HU-8243	TRUE	FALSE	TRUE	MSS
TCGA-AA-A00Z	TRUE	TRUE	TRUE	MSS
TCGA-C5-A901	TRUE	TRUE	FALSE	MSS
TCGA-C8-A12Q	TRUE	TRUE	TRUE	MSS
TCGA-EE-A2A5	TRUE	TRUE	FALSE	MSS
TCGA-DC-6154	TRUE	TRUE	TRUE	MSS
TCGA-SR-A6MU	TRUE	TRUE	TRUE	MSS
TCGA-95-A4VN	TRUE	TRUE	TRUE	MSS
TCGA-EW-A1J2	TRUE	TRUE	TRUE	MSS
TCGA-G9-6348	TRUE	TRUE	TRUE	MSS
TCGA-AO-A03P	TRUE	TRUE	TRUE	MSS
TCGA-CV-5440	TRUE	TRUE	TRUE	MSS
TCGA-B0-5092	TRUE	TRUE	TRUE	MSS
TCGA-W7-A93P	TRUE	FALSE	FALSE	MSS
TCGA-A2-A1FW	TRUE	TRUE	TRUE	MSS
TCGA-BP-4760	TRUE	TRUE	TRUE	MSS
TCGA-06-0878	TRUE	TRUE	TRUE	MSS
TCGA-B0-5106	TRUE	TRUE	TRUE	MSS
TCGA-29-1761	TRUE	TRUE	TRUE	MSS
TCGA-EA-A43B	TRUE	TRUE	TRUE	MSS
TCGA-25-1321	TRUE	TRUE	TRUE	MSS
TCGA-EM-A3SU	TRUE	TRUE	FALSE	MSS
TCGA-FV-A23B	TRUE	TRUE	TRUE	MSS
TCGA-IB-A6UF	TRUE	TRUE	TRUE	MSS
TCGA-RC-A6M3	TRUE	TRUE	TRUE	MSS
TCGA-DE-A7U5	TRUE	TRUE	TRUE	MSS
TCGA-BR-6803	TRUE	TRUE	TRUE	MSS
TCGA-J9-A52B	TRUE	TRUE	TRUE	MSS
TCGA-B5-A0JZ	TRUE	TRUE	TRUE	MSI-H
TCGA-ZP-A9CZ	TRUE	TRUE	TRUE	MSS
TCGA-HU-8604	TRUE	TRUE	TRUE	MSS
TCGA-74-6577	TRUE	FALSE	TRUE	MSS
TCGA-85-6175	TRUE	TRUE	TRUE	MSS
TCGA-49-4494	TRUE	TRUE	TRUE	MSS
TCGA-AA-3833	TRUE	TRUE	TRUE	MSI-H
TCGA-DJ-A1QH	TRUE	TRUE	FALSE	MSS
TCGA-5L-AAT0	TRUE	TRUE	TRUE	MSS
TCGA-EB-A97M	TRUE	TRUE	TRUE	MSS
TCGA-AA-3844	TRUE	TRUE	TRUE	MSS
TCGA-AZ-4616	TRUE	TRUE	TRUE	MSS
TCGA-G5-6235	TRUE	TRUE	TRUE	MSS
TCGA-HN-A2OB	TRUE	TRUE	TRUE	MSS
TCGA-AP-A0LP	TRUE	TRUE	TRUE	MSI-H
TCGA-ZF-A9RF	TRUE	TRUE	TRUE	MSS
TCGA-E7-A85H	TRUE	TRUE	TRUE	MSS
TCGA-KN-8433	TRUE	TRUE	TRUE	MSS
TCGA-VQ-A923	TRUE	TRUE	TRUE	MSS
TCGA-4Z-AA7N	TRUE	TRUE	TRUE	MSS
TCGA-M7-A724	TRUE	TRUE	TRUE	MSS
TCGA-AA-3949	TRUE	TRUE	TRUE	MSI-H
TCGA-A3-A6NL	TRUE	TRUE	TRUE	MSS
TCGA-B9-4116	TRUE	TRUE	TRUE	MSS
TCGA-55-8090	TRUE	TRUE	TRUE	MSS
TCGA-63-5131	TRUE	TRUE	TRUE	MSS
TCGA-IG-A6QS	TRUE	TRUE	TRUE	MSS
TCGA-44-4112	TRUE	TRUE	TRUE	MSS
TCGA-HC-7820	TRUE	TRUE	TRUE	MSS
TCGA-IG-A97I	TRUE	TRUE	TRUE	MSS
TCGA-CZ-5989	TRUE	TRUE	TRUE	MSS
TCGA-DM-A1DB	TRUE	TRUE	TRUE	MSS
TCGA-CQ-6224	TRUE	TRUE	TRUE	MSS
TCGA-CH-5769	TRUE	TRUE	TRUE	MSS
TCGA-77-8130	TRUE	TRUE	TRUE	MSS
TCGA-D3-A8GR	TRUE	TRUE	FALSE	MSS
TCGA-NJ-A55O	TRUE	TRUE	TRUE	MSS
TCGA-HC-A8D1	TRUE	TRUE	TRUE	MSS
TCGA-CV-A6K1	TRUE	TRUE	TRUE	MSI-H
TCGA-AX-A1CC	TRUE	TRUE	TRUE	MSS
TCGA-06-0168	TRUE	TRUE	TRUE	MSS
TCGA-KO-8416	TRUE	TRUE	TRUE	MSS
TCGA-KC-A4BO	TRUE	FALSE	TRUE	MSS
TCGA-BH-A42T	TRUE	TRUE	TRUE	MSS
TCGA-E3-A3DZ	TRUE	TRUE	TRUE	MSS
TCGA-X7-A8DB	TRUE	TRUE	FALSE	MSS
TCGA-ZG-A9LU	TRUE	TRUE	TRUE	MSS
TCGA-S9-A7QX	TRUE	TRUE	TRUE	MSS
TCGA-KK-A8I4	TRUE	TRUE	TRUE	MSS
TCGA-GJ-A3OU	TRUE	TRUE	TRUE	MSS
TCGA-AA-3519	TRUE	TRUE	TRUE	MSS
TCGA-SX-A7SS	TRUE	TRUE	TRUE	MSS
TCGA-LA-A446	TRUE	TRUE	TRUE	MSS
TCGA-CV-A6JT	TRUE	TRUE	TRUE	MSS
TCGA-ZF-A9RL	TRUE	TRUE	TRUE	MSS
TCGA-53-A4EZ	TRUE	TRUE	TRUE	MSS
TCGA-A5-A7WJ	TRUE	TRUE	TRUE	MSI-H
TCGA-E3-A3E5	TRUE	TRUE	TRUE	MSS
TCGA-CH-5763	TRUE	TRUE	TRUE	MSS
TCGA-HG-A2PA	TRUE	TRUE	TRUE	MSS
TCGA-37-4129	TRUE	TRUE	TRUE	MSS
TCGA-55-A494	TRUE	TRUE	TRUE	MSS
TCGA-VP-A876	TRUE	TRUE	TRUE	MSS
TCGA-60-2707	TRUE	TRUE	TRUE	MSS
TCGA-ER-A19P	TRUE	TRUE	FALSE	MSI-H
TCGA-AX-A1CI	TRUE	TRUE	TRUE	MSS
TCGA-AC-A23G	TRUE	TRUE	TRUE	MSS
TCGA-CW-6097	TRUE	TRUE	TRUE	MSS
TCGA-G4-6317	TRUE	TRUE	TRUE	MSS
TCGA-CV-A45U	TRUE	TRUE	TRUE	MSS
TCGA-LG-A9QC	TRUE	TRUE	TRUE	MSS
TCGA-FS-A1ZC	TRUE	TRUE	FALSE	MSS
TCGA-FU-A2QG	TRUE	TRUE	TRUE	MSS
TCGA-IN-A6RL	TRUE	TRUE	TRUE	MSS
TCGA-HU-8249	TRUE	TRUE	TRUE	MSS
TCGA-VD-AA8Q	TRUE	TRUE	TRUE	MSS
TCGA-FX-A3TO	TRUE	TRUE	TRUE	MSS
TCGA-BH-A18P	TRUE	TRUE	TRUE	MSS
TCGA-EM-A3FJ	TRUE	TRUE	TRUE	MSS
TCGA-38-A44F	TRUE	TRUE	TRUE	MSS
TCGA-B8-A54D	TRUE	TRUE	TRUE	MSS
TCGA-64-5779	TRUE	TRUE	TRUE	MSS
TCGA-B9-A8YH	TRUE	TRUE	TRUE	MSS
TCGA-BP-5175	TRUE	TRUE	TRUE	MSS
TCGA-G9-6342	TRUE	TRUE	TRUE	MSS
TCGA-AR-A1AT	TRUE	TRUE	FALSE	MSS
TCGA-HT-7485	TRUE	TRUE	TRUE	MSS
TCGA-56-8082	TRUE	TRUE	TRUE	MSS
TCGA-WD-A7RX	TRUE	TRUE	TRUE	MSS
TCGA-EY-A2OM	TRUE	TRUE	TRUE	MSI-H
TCGA-XM-AAZ3	TRUE	TRUE	TRUE	MSS
TCGA-HT-A615	TRUE	TRUE	TRUE	MSS
TCGA-77-6845	TRUE	TRUE	TRUE	MSS
TCGA-13-0886	TRUE	TRUE	TRUE	MSS
TCGA-D5-6529	TRUE	TRUE	TRUE	MSS
TCGA-29-1688	TRUE	TRUE	TRUE	MSS
TCGA-B0-5098	TRUE	TRUE	TRUE	MSI-H
TCGA-C8-A134	TRUE	TRUE	TRUE	MSS
TCGA-EJ-5522	TRUE	TRUE	TRUE	MSS
TCGA-13-0912	TRUE	FALSE	TRUE	MSS
TCGA-AO-A128	TRUE	TRUE	TRUE	MSS
TCGA-NF-A5CP	TRUE	TRUE	TRUE	MSS
TCGA-B5-A1MZ	TRUE	TRUE	TRUE	MSS
TCGA-G3-AAV1	TRUE	TRUE	TRUE	MSS
TCGA-TQ-A7RO	TRUE	TRUE	TRUE	MSS
TCGA-DX-A7ET	TRUE	TRUE	TRUE	MSS
TCGA-BR-6453	TRUE	TRUE	TRUE	MSS
TCGA-ZB-A964	TRUE	TRUE	TRUE	MSS
TCGA-A5-A1OK	TRUE	TRUE	TRUE	MSS
TCGA-A3-3373	TRUE	TRUE	TRUE	MSS
TCGA-BS-A0U7	TRUE	TRUE	TRUE	MSS
TCGA-59-2354	TRUE	TRUE	TRUE	MSS
TCGA-29-1785	TRUE	TRUE	TRUE	MSS
TCGA-CV-6936	TRUE	TRUE	TRUE	MSS
TCGA-AR-A1AY	TRUE	TRUE	TRUE	MSS
TCGA-CN-6022	TRUE	TRUE	TRUE	MSS
TCGA-BP-5178	TRUE	TRUE	TRUE	MSS
TCGA-EW-A1J5	TRUE	TRUE	TRUE	MSS
TCGA-25-2399	TRUE	TRUE	TRUE	MSS
TCGA-SR-A6MR	TRUE	TRUE	TRUE	MSS
TCGA-DI-A1BU	TRUE	TRUE	TRUE	MSI-H
TCGA-43-A475	TRUE	TRUE	TRUE	MSS
TCGA-G9-6338	TRUE	TRUE	TRUE	MSS
TCGA-B5-A0K2	TRUE	TRUE	TRUE	MSI-H
TCGA-CV-6941	TRUE	TRUE	TRUE	MSS
TCGA-C8-A12V	TRUE	TRUE	TRUE	MSS
TCGA-EE-A2A2	TRUE	TRUE	FALSE	MSS
TCGA-69-8255	TRUE	TRUE	TRUE	MSS
TCGA-BT-A20P	TRUE	TRUE	TRUE	MSS
TCGA-D9-A4Z6	TRUE	TRUE	FALSE	MSS
TCGA-HU-8244	TRUE	TRUE	TRUE	MSS
TCGA-14-0740	TRUE	FALSE	TRUE	MSS
TCGA-32-4211	TRUE	FALSE	TRUE	MSS
TCGA-EW-A1PA	TRUE	TRUE	TRUE	MSS
TCGA-BP-5196	TRUE	TRUE	TRUE	MSS
TCGA-64-5774	TRUE	TRUE	TRUE	MSS
TCGA-B8-A54I	TRUE	TRUE	TRUE	MSS
TCGA-CW-5581	TRUE	TRUE	TRUE	MSS
TCGA-WB-A81R	TRUE	TRUE	TRUE	MSS
TCGA-BB-A5HU	TRUE	TRUE	TRUE	MSS
TCGA-J9-A52E	TRUE	TRUE	TRUE	MSS
TCGA-A5-A0R8	TRUE	TRUE	TRUE	MSS
TCGA-55-6971	TRUE	TRUE	TRUE	MSS
TCGA-A5-A1OF	TRUE	TRUE	TRUE	MSI-H
TCGA-RC-A6M4	TRUE	TRUE	TRUE	MSS
TCGA-IR-A3LC	TRUE	TRUE	TRUE	MSS
TCGA-ZB-A969	TRUE	TRUE	TRUE	MSS
TCGA-EY-A214	TRUE	TRUE	TRUE	MSS
TCGA-CV-5430	TRUE	TRUE	TRUE	MSS
TCGA-HT-A618	TRUE	TRUE	TRUE	MSS
TCGA-25-1326	TRUE	TRUE	FALSE	MSS
TCGA-UF-A7JJ	TRUE	TRUE	TRUE	MSS
TCGA-05-5420	TRUE	TRUE	TRUE	MSS
TCGA-BR-4267	TRUE	TRUE	TRUE	MSS
TCGA-29-1766	TRUE	TRUE	TRUE	MSS
TCGA-B5-A1MW	TRUE	TRUE	TRUE	MSI-H
TCGA-AG-A02G	TRUE	TRUE	TRUE	MSS
TCGA-29-1711	TRUE	TRUE	TRUE	MSS
TCGA-B0-5095	TRUE	TRUE	TRUE	MSS
TCGA-49-AARO	TRUE	TRUE	TRUE	MSS
TCGA-G4-6627	TRUE	TRUE	TRUE	MSS
TCGA-44-3398	TRUE	TRUE	TRUE	MSS
TCGA-M7-A723	TRUE	TRUE	TRUE	MSS
TCGA-AA-3514	TRUE	TRUE	TRUE	MSS
TCGA-VQ-A8PQ	TRUE	TRUE	TRUE	MSS
TCGA-85-A513	TRUE	TRUE	TRUE	MSS
TCGA-VQ-A924	TRUE	TRUE	TRUE	MSI-H
TCGA-KN-8434	TRUE	TRUE	TRUE	MSS
TCGA-WX-AA46	TRUE	TRUE	TRUE	MSS
TCGA-CV-A6JY	TRUE	TRUE	TRUE	MSS
TCGA-AA-3939	TRUE	TRUE	TRUE	MSS
TCGA-AC-A3YI	TRUE	TRUE	TRUE	MSS
TCGA-B8-4143	TRUE	TRUE	TRUE	MSS
TCGA-DJ-A1QO	TRUE	TRUE	FALSE	MSS
TCGA-KK-A8I9	TRUE	TRUE	TRUE	MSS
TCGA-76-6193	TRUE	FALSE	TRUE	MSS
TCGA-49-4507	TRUE	TRUE	TRUE	MSS
TCGA-R2-A69V	TRUE	TRUE	TRUE	MSS
TCGA-H2-A3RI	TRUE	TRUE	TRUE	MSS
TCGA-KO-8411	TRUE	TRUE	TRUE	MSS
TCGA-D7-6519	TRUE	TRUE	TRUE	MSS
TCGA-3A-A9J0	TRUE	TRUE	TRUE	MSS
TCGA-FV-A4ZQ	TRUE	TRUE	TRUE	MSS
TCGA-DY-A1DF	TRUE	TRUE	TRUE	MSS
TCGA-EI-6511	TRUE	TRUE	TRUE	MSS
TCGA-FS-A1ZN	TRUE	TRUE	TRUE	MSS
TCGA-CV-A45X	TRUE	TRUE	TRUE	MSS
TCGA-56-7221	TRUE	TRUE	TRUE	MSS
TCGA-GN-A9SD	TRUE	TRUE	FALSE	MSS
TCGA-CQ-6223	TRUE	TRUE	TRUE	MSS
TCGA-2G-AALR	TRUE	TRUE	FALSE	MSS
TCGA-KB-A6F5	TRUE	FALSE	TRUE
TCGA-55-8097	TRUE	TRUE	TRUE	MSS
TCGA-KQ-A41N	TRUE	TRUE	TRUE	MSS
TCGA-DD-A11B	TRUE	TRUE	TRUE	MSS
TCGA-D7-8576	TRUE	TRUE	TRUE	MSS
TCGA-77-8140	TRUE	TRUE	TRUE	MSS
TCGA-HW-7490	TRUE	TRUE	TRUE	MSS
TCGA-V1-A8X3	TRUE	TRUE	TRUE	MSS
TCGA-IA-A40Y	TRUE	TRUE	TRUE	MSS
TCGA-AZ-4682	TRUE	TRUE	TRUE	MSS
TCGA-R5-A7ZI	TRUE	TRUE	TRUE	MSI-H
TCGA-DJ-A1QE	TRUE	TRUE	TRUE	MSS
TCGA-EB-A6QZ	TRUE	TRUE	TRUE	MSS
TCGA-X7-A8DE	TRUE	TRUE	TRUE	MSS
TCGA-DV-5569	TRUE	TRUE	TRUE	MSS
TCGA-F4-6855	TRUE	TRUE	TRUE	MSS
TCGA-D8-A27E	TRUE	TRUE	TRUE	MSS
TCGA-85-7710	TRUE	TRUE	TRUE	MSS
TCGA-D9-A148	TRUE	TRUE	FALSE	MSS
TCGA-LG-A9QD	TRUE	TRUE	TRUE	MSS
TCGA-FS-A1ZD	TRUE	TRUE	FALSE	MSS
TCGA-G4-6310	TRUE	TRUE	TRUE	MSS
TCGA-CV-A45R	TRUE	TRUE	TRUE	MSS
TCGA-06-0165	TRUE	FALSE	TRUE	MSS
TCGA-AX-A1CN	TRUE	TRUE	TRUE	MSS
TCGA-CW-6090	TRUE	TRUE	TRUE	MSS
TCGA-ER-A19W	TRUE	TRUE	FALSE	MSS
TCGA-55-A493	TRUE	TRUE	TRUE	MSS
TCGA-66-2800	TRUE	TRUE	TRUE	MSS
TCGA-GF-A6C9	TRUE	TRUE	FALSE	MSS
TCGA-CH-5764	TRUE	TRUE	TRUE	MSS
TCGA-E3-A3E2	TRUE	TRUE	FALSE	MSS
TCGA-CQ-6229	TRUE	TRUE	TRUE	MSS
TCGA-CZ-5984	TRUE	TRUE	TRUE	MSS
TCGA-2G-AALX	TRUE	TRUE	FALSE	MSS
TCGA-GH-A9DA	TRUE	TRUE	TRUE	MSS
TCGA-EY-A54A	TRUE	TRUE	TRUE	MSS
TCGA-25-2393	TRUE	TRUE	TRUE	MSS
TCGA-SR-A6MX	TRUE	TRUE	TRUE	MSS
TCGA-G9-6332	TRUE	TRUE	TRUE	MSS
TCGA-B5-A0K8	TRUE	TRUE	TRUE	MSS
TCGA-NA-A4QW	TRUE	TRUE	TRUE	MSS
TCGA-AR-A1AS	TRUE	TRUE	TRUE	MSS
TCGA-CQ-7071	TRUE	TRUE	TRUE	MSS
TCGA-BG-A187	TRUE	TRUE	TRUE	MSS
TCGA-22-A5C4	TRUE	TRUE	TRUE	MSS
TCGA-28-1749	TRUE	FALSE	TRUE	MSS
TCGA-BP-5008	TRUE	TRUE	TRUE	MSS
TCGA-Y6-A9XI	TRUE	TRUE	TRUE	MSS
TCGA-EM-A3FM	TRUE	TRUE	TRUE	MSS
TCGA-EM-A3AJ	TRUE	TRUE	TRUE	MSS
TCGA-B6-A40C	TRUE	TRUE	TRUE	MSS
TCGA-UD-AAC4	TRUE	TRUE	TRUE	MSS
TCGA-A3-3374	TRUE	TRUE	TRUE	MSS
TCGA-ZB-A963	TRUE	TRUE	TRUE	MSS
TCGA-IR-A3LI	TRUE	TRUE	TRUE	MSS
TCGA-86-8075	TRUE	TRUE	TRUE	MSS
TCGA-69-7978	TRUE	TRUE	TRUE	MSS
TCGA-28-6450	TRUE	FALSE	TRUE	MSS
TCGA-DX-A7ES	TRUE	TRUE	TRUE	MSS
TCGA-BR-6454	TRUE	TRUE	TRUE	MSS
TCGA-TQ-A7RH	TRUE	TRUE	TRUE	MSS
TCGA-E8-A242	TRUE	TRUE	TRUE	MSS
TCGA-G3-AAV6	TRUE	TRUE	TRUE	MSS
TCGA-EJ-5525	TRUE	TRUE	TRUE	MSS
TCGA-EL-A3CO	TRUE	TRUE	TRUE	MSS
TCGA-06-0875	TRUE	FALSE	TRUE	MSS
TCGA-S3-A6ZF	TRUE	TRUE	TRUE	MSS
TCGA-A2-A1FZ	TRUE	TRUE	TRUE	MSS
TCGA-C8-A133	TRUE	TRUE	TRUE	MSS
TCGA-49-AARE	TRUE	TRUE	TRUE	MSS
TCGA-77-6842	TRUE	TRUE	TRUE	MSS
TCGA-EM-A3SX	TRUE	TRUE	TRUE	MSS
TCGA-DU-5851	TRUE	FALSE	TRUE	MSS
TCGA-EE-A2GP	TRUE	TRUE	FALSE	MSS
TCGA-XV-AAZW	TRUE	TRUE	TRUE	MSS
TCGA-DJ-A1QQ	TRUE	TRUE	TRUE	MSS
TCGA-DK-AA6Q	TRUE	TRUE	TRUE	MSS
TCGA-C5-A3HL	TRUE	TRUE	TRUE	MSS
TCGA-06-0211	TRUE	TRUE	TRUE	MSS
TCGA-AP-A0LI	TRUE	TRUE	TRUE	MSS
TCGA-DK-A1AF	TRUE	TRUE	TRUE	MSS
TCGA-97-8171	TRUE	TRUE	TRUE	MSS
TCGA-A6-6781	TRUE	TRUE	TRUE	MSI-H
TCGA-DU-A6S2	TRUE	TRUE	TRUE	MSS
TCGA-D9-A1JX	TRUE	TRUE	FALSE	MSS
TCGA-J4-A6G3	TRUE	TRUE	TRUE	MSS
TCGA-DU-A7T8	TRUE	TRUE	TRUE	MSS
TCGA-2Y-A9GS	TRUE	TRUE	TRUE	MSS
TCGA-XM-A8RC	TRUE	TRUE	TRUE	MSS
TCGA-66-2759	TRUE	TRUE	TRUE	MSS
TCGA-VQ-A8PO	TRUE	TRUE	TRUE	MSI-H
TCGA-B6-A1KF	TRUE	TRUE	TRUE	MSS
TCGA-HT-8558	TRUE	TRUE	TRUE	MSS
TCGA-4Z-AA7W	TRUE	TRUE	TRUE	MSS
TCGA-KQ-A41P	TRUE	TRUE	TRUE	MSS
TCGA-DK-A2HX	TRUE	TRUE	TRUE	MSS
TCGA-2Y-A9H2	TRUE	TRUE	TRUE	MSS
TCGA-KK-A7B4	TRUE	TRUE	TRUE	MSS
TCGA-DJ-A3VL	TRUE	TRUE	TRUE	MSS
TCGA-4Z-AA86	TRUE	TRUE	TRUE	MSS
TCGA-56-8622	TRUE	TRUE	TRUE	MSS
TCGA-E7-A519	TRUE	TRUE	TRUE	MSS
TCGA-TS-A8AY	TRUE	TRUE	TRUE	MSS
TCGA-KL-8330	TRUE	TRUE	TRUE	MSS
TCGA-EU-5907	TRUE	TRUE	TRUE	MSS
TCGA-AA-3684	TRUE	TRUE	TRUE	MSS
TCGA-B6-A0WW	TRUE	TRUE	TRUE	MSS
TCGA-D3-A8GK	TRUE	TRUE	FALSE	MSS
TCGA-AA-3710	TRUE	TRUE	TRUE	MSI-H
TCGA-FS-A1ZP	TRUE	TRUE	FALSE	MSS
TCGA-CR-6478	TRUE	TRUE	TRUE	MSS
TCGA-4R-AA8I	TRUE	TRUE	TRUE	MSI-H
TCGA-G9-6498	TRUE	TRUE	TRUE	MSS
TCGA-ER-A19C	TRUE	TRUE	FALSE	MSS
TCGA-HT-8012	TRUE	TRUE	TRUE	MSS
TCGA-A7-A4SD	TRUE	TRUE	TRUE	MSS
TCGA-CV-7100	TRUE	TRUE	TRUE	MSS
TCGA-73-4675	TRUE	TRUE	TRUE	MSS
TCGA-B1-A47O	TRUE	TRUE	TRUE	MSS
TCGA-A4-8630	TRUE	TRUE	TRUE	MSS
TCGA-22-4607	TRUE	TRUE	TRUE	MSS
TCGA-BH-A202	TRUE	TRUE	TRUE	MSS
TCGA-CM-6679	TRUE	TRUE	TRUE	MSS
TCGA-E9-A1R4	TRUE	TRUE	TRUE	MSS
TCGA-AG-A036	TRUE	TRUE	FALSE	MSS
TCGA-CV-7177	TRUE	TRUE	TRUE	MSS
TCGA-AR-A0U0	TRUE	TRUE	TRUE	MSS
TCGA-BT-A20N	TRUE	TRUE	TRUE	MSS
TCGA-OL-A5DA	TRUE	TRUE	TRUE	MSS
TCGA-XE-AAOJ	TRUE	TRUE	TRUE	MSS
TCGA-DX-A6YV	TRUE	TRUE	TRUE	MSS
TCGA-G9-A9S0	TRUE	TRUE	TRUE	MSS
TCGA-L7-A56G	TRUE	TRUE	TRUE	MSS
TCGA-FK-A3SG	TRUE	TRUE	TRUE	MSS
TCGA-G3-A3CG	TRUE	TRUE	TRUE	MSS
TCGA-P4-A5E8	TRUE	TRUE	TRUE	MSS
TCGA-A2-A0SV	TRUE	TRUE	TRUE	MSS
TCGA-A5-A0G3	TRUE	TRUE	TRUE	MSS
TCGA-BA-6871	TRUE	TRUE	TRUE	MSS
TCGA-49-AARQ	TRUE	TRUE	TRUE	MSS
TCGA-EE-A2GD	TRUE	TRUE	FALSE	MSS
TCGA-44-3918	TRUE	TRUE	TRUE	MSS
TCGA-17-Z042	TRUE	FALSE	FALSE	MSS
TCGA-FR-A7UA	TRUE	TRUE	FALSE	MSS
TCGA-61-2016	TRUE	FALSE	TRUE	MSS
TCGA-UF-A7JT	TRUE	TRUE	TRUE	MSS
TCGA-PG-A915	TRUE	TRUE	TRUE	MSS
TCGA-14-0813	TRUE	FALSE	TRUE	MSS
TCGA-19-5956	TRUE	FALSE	TRUE	MSS
TCGA-CD-8524	TRUE	TRUE	TRUE	MSS
TCGA-BH-A208	TRUE	TRUE	TRUE	MSS
TCGA-BH-A18I	TRUE	TRUE	TRUE	MSS
TCGA-AO-A1KR	TRUE	TRUE	TRUE	MSS
TCGA-EM-A2OW	TRUE	TRUE	TRUE	MSS
TCGA-HT-8018	TRUE	TRUE	TRUE	MSS
TCGA-CN-5370	TRUE	TRUE	TRUE	MSS
TCGA-Y8-A898	TRUE	TRUE	TRUE	MSS
TCGA-75-6211	TRUE	TRUE	TRUE	MSS
TCGA-AR-A1AM	TRUE	TRUE	TRUE	MSS
TCGA-D6-A4ZB	TRUE	TRUE	TRUE	MSS
TCGA-DJ-A4UQ	TRUE	TRUE	TRUE	MSS
TCGA-78-7166	TRUE	TRUE	TRUE	MSS
TCGA-BS-A0TA	TRUE	TRUE	TRUE	MSI-H
TCGA-A5-A0G9	TRUE	TRUE	TRUE	MSI-H
TCGA-IQ-A61I	TRUE	TRUE	TRUE	MSS
TCGA-RD-A7BS	TRUE	TRUE	TRUE	MSS
TCGA-FG-A6J3	TRUE	TRUE	TRUE	MSS
TCGA-Y8-A8RY	TRUE	TRUE	TRUE	MSS
TCGA-B8-5162	TRUE	TRUE	TRUE	MSS
TCGA-12-1092	TRUE	FALSE	TRUE	MSS
TCGA-EE-A2GN	TRUE	TRUE	FALSE	MSS
TCGA-MU-A8JM	TRUE	TRUE	TRUE	MSS
TCGA-17-Z048	TRUE	FALSE	FALSE	MSS
TCGA-DX-A6BG	TRUE	TRUE	TRUE	MSS
TCGA-AR-A0TU	TRUE	TRUE	TRUE	MSS
TCGA-P5-A77W	TRUE	TRUE	TRUE	MSS
TCGA-AK-3447	TRUE	TRUE	TRUE	MSS
TCGA-XF-A9T4	TRUE	TRUE	TRUE	MSS
TCGA-WB-A81F	TRUE	TRUE	TRUE	MSS
TCGA-DX-A7EM	TRUE	TRUE	TRUE	MSS
TCGA-61-2111	TRUE	TRUE	TRUE	MSS
TCGA-EQ-5647	TRUE	FALSE	TRUE	MSS
TCGA-L6-A4EP	TRUE	TRUE	TRUE	MSS
TCGA-HT-7686	TRUE	TRUE	TRUE	MSS
TCGA-TQ-A7RV	TRUE	TRUE	TRUE	MSS
TCGA-29-2434	TRUE	FALSE	TRUE	MSS
TCGA-30-1855	TRUE	FALSE	TRUE	MSS
TCGA-85-7843	TRUE	TRUE	TRUE	MSS
TCGA-55-8299	TRUE	TRUE	TRUE	MSS
TCGA-KC-A4BV	TRUE	TRUE	TRUE	MSS
TCGA-DU-A6S8	TRUE	TRUE	TRUE	MSS
TCGA-C5-A3HF	TRUE	TRUE	TRUE	MSS
TCGA-06-2558	TRUE	TRUE	TRUE	MSS
TCGA-18-3415	TRUE	TRUE	TRUE	MSS
TCGA-XM-A8RI	TRUE	TRUE	TRUE	MSS
TCGA-HI-7169	TRUE	TRUE	TRUE	MSS
TCGA-VQ-A8PE	TRUE	TRUE	TRUE	MSS
TCGA-EB-A42Y	TRUE	TRUE	TRUE	MSS
TCGA-BR-8296	TRUE	TRUE	TRUE	MSS
TCGA-CV-7440	TRUE	TRUE	TRUE	MSS
TCGA-CV-7437	TRUE	TRUE	TRUE	MSS
TCGA-B8-5552	TRUE	TRUE	TRUE	MSS
TCGA-CV-A6JM	TRUE	TRUE	TRUE	MSS
TCGA-VM-A8CD	TRUE	TRUE	TRUE	MSS
TCGA-2Y-A9GY	TRUE	TRUE	TRUE	MSS
TCGA-E1-5303	TRUE	TRUE	TRUE	MSS
TCGA-DK-AA74	TRUE	TRUE	TRUE	MSS
TCGA-CJ-6031	TRUE	TRUE	TRUE	MSS
TCGA-ZH-A8Y4	TRUE	TRUE	TRUE	MSS
TCGA-AC-A2BK	TRUE	TRUE	TRUE	MSS
TCGA-AA-3660	TRUE	TRUE	TRUE	MSS
TCGA-CQ-A4CA	TRUE	TRUE	TRUE	MSS
TCGA-2G-AALF	TRUE	TRUE	FALSE	MSS
TCGA-56-8628	TRUE	TRUE	TRUE	MSS
TCGA-W4-A7U3	TRUE	TRUE	TRUE	MSS
TCGA-V1-A8WL	TRUE	TRUE	TRUE	MSS
TCGA-2Y-A9H8	TRUE	TRUE	TRUE	MSS
TCGA-MW-A4EC	TRUE	TRUE	TRUE	MSS
TCGA-DJ-A3VF	TRUE	TRUE	TRUE	MSS
TCGA-A7-A13D	TRUE	TRUE	TRUE	MSS
TCGA-EW-A6SB	TRUE	TRUE	TRUE	MSS
TCGA-CR-6472	TRUE	TRUE	TRUE	MSS
TCGA-AX-A1CP	TRUE	TRUE	TRUE	MSS
TCGA-AD-6965	TRUE	TRUE	TRUE	MSS
TCGA-13-1487	TRUE	TRUE	FALSE	MSS
TCGA-AG-3883	TRUE	TRUE	TRUE	MSS
TCGA-KK-A6E4	TRUE	TRUE	TRUE	MSS
TCGA-24-1430	TRUE	TRUE	TRUE	MSS
TCGA-TS-A8AS	TRUE	TRUE	TRUE	MSS
TCGA-AD-6548	TRUE	TRUE	TRUE	MSI-H
TCGA-85-8287	TRUE	TRUE	TRUE	MSS
TCGA-FI-A2EX	TRUE	TRUE	TRUE	MSS
TCGA-ET-A3DR	TRUE	TRUE	TRUE	MSS
TCGA-ET-A25J	TRUE	FALSE	TRUE	MSS
TCGA-DD-A3A6	TRUE	TRUE	TRUE	MSS
TCGA-FS-A1ZZ	TRUE	TRUE	FALSE	MSS
TCGA-GU-A762	TRUE	TRUE	TRUE	MSS
TCGA-4G-AAZT	TRUE	TRUE	TRUE	MSS
TCGA-A8-A096	TRUE	TRUE	TRUE	MSS
TCGA-BQ-5891	TRUE	TRUE	TRUE	MSS
TCGA-CM-6172	TRUE	TRUE	TRUE	MSS
TCGA-S6-A8JY	TRUE	TRUE	TRUE	MSS
TCGA-2G-AAFY	TRUE	TRUE	TRUE	MSS
TCGA-EM-A4FR	TRUE	TRUE	TRUE	MSS
TCGA-E2-A150	TRUE	TRUE	TRUE	MSS
TCGA-77-8008	TRUE	TRUE	TRUE	MSS
TCGA-AX-A2H7	TRUE	TRUE	TRUE	MSS
TCGA-14-1450	TRUE	FALSE	TRUE	MSS
TCGA-B6-A0I8	TRUE	TRUE	TRUE	MSS
TCGA-QR-A6H1	TRUE	TRUE	TRUE	MSS
TCGA-DJ-A3UP	TRUE	TRUE	TRUE	MSS
TCGA-EL-A4K6	TRUE	TRUE	TRUE	MSS
TCGA-XJ-A9DX	TRUE	TRUE	TRUE	MSS
TCGA-OR-A5LJ	TRUE	TRUE	TRUE	MSI-H
TCGA-BA-A6DF	TRUE	FALSE	TRUE	MSS
TCGA-F5-6465	TRUE	TRUE	TRUE	MSS
TCGA-N8-A4PP	TRUE	TRUE	TRUE	MSS
TCGA-CU-A3YL	TRUE	TRUE	TRUE	MSS
TCGA-10-0935	TRUE	FALSE	TRUE	MSS
TCGA-2G-AAG6	TRUE	TRUE	TRUE	MSS
TCGA-OU-A5PI	TRUE	TRUE	TRUE	MSS
TCGA-GC-A3OO	TRUE	TRUE	TRUE	MSS
TCGA-GD-A3OP	TRUE	TRUE	TRUE	MSS
TCGA-36-2538	TRUE	FALSE	TRUE	MSS
TCGA-CG-5734	TRUE	TRUE	TRUE	MSS
TCGA-AA-3526	TRUE	TRUE	TRUE	MSS
TCGA-C5-A2LZ	TRUE	TRUE	TRUE	MSS
TCGA-XU-AAXW	TRUE	TRUE	TRUE	MSS
TCGA-LN-A49W	TRUE	TRUE	TRUE	MSS
TCGA-77-A5GF	TRUE	TRUE	TRUE	MSS
TCGA-E7-A7PW	TRUE	TRUE	TRUE	MSS
TCGA-EB-A4IS	TRUE	TRUE	TRUE	MSS
TCGA-DM-A28K	TRUE	TRUE	TRUE	MSS
TCGA-DD-AAD8	TRUE	TRUE	TRUE	MSS
TCGA-V1-A9OL	TRUE	TRUE	TRUE	MSS
TCGA-61-2610	TRUE	FALSE	FALSE	MSS
TCGA-EB-A51B	TRUE	TRUE	TRUE	MSS
TCGA-HC-A631	TRUE	TRUE	TRUE	MSS
TCGA-CS-4942	TRUE	TRUE	TRUE	MSS
TCGA-BS-A0V8	TRUE	TRUE	TRUE	MSS
TCGA-RC-A7SH	TRUE	TRUE	TRUE	MSS
TCGA-DD-A4NV	TRUE	TRUE	TRUE	MSS
TCGA-MI-A75I	TRUE	TRUE	TRUE	MSS
TCGA-EE-A2MQ	TRUE	TRUE	FALSE	MSS
TCGA-2A-A8VT	TRUE	TRUE	TRUE	MSS
TCGA-CJ-5682	TRUE	TRUE	TRUE	MSS
TCGA-IH-A3EA	TRUE	TRUE	TRUE	MSS
TCGA-LL-A5YP	TRUE	TRUE	TRUE	MSS
TCGA-DA-A3F5	TRUE	TRUE	FALSE	MSS
TCGA-XU-A92Q	TRUE	TRUE	TRUE	MSS
TCGA-3H-AB3K	TRUE	TRUE	TRUE	MSS
TCGA-78-7220	TRUE	TRUE	TRUE	MSS
TCGA-BR-4255	TRUE	FALSE	TRUE	MSS
TCGA-WC-A883	TRUE	TRUE	TRUE	MSS
TCGA-25-1314	TRUE	FALSE	TRUE	MSS
TCGA-B5-A11N	TRUE	TRUE	TRUE	MSS
TCGA-AY-6196	TRUE	TRUE	TRUE	MSS
TCGA-VS-A8EK	TRUE	TRUE	FALSE	MSS
TCGA-BH-A0DI	TRUE	TRUE	TRUE	MSS
TCGA-S4-A8RO	TRUE	TRUE	TRUE	MSS
TCGA-MU-A5YI	TRUE	TRUE	TRUE	MSS
TCGA-AR-A251	TRUE	TRUE	TRUE	MSS
TCGA-EM-A1YC	TRUE	TRUE	TRUE	MSS
TCGA-HU-A4GX	TRUE	TRUE	TRUE	MSI-H
TCGA-A2-A0D0	TRUE	TRUE	TRUE	MSS
TCGA-EA-A5ZD	TRUE	TRUE	TRUE	MSS
TCGA-CN-6010	TRUE	TRUE	TRUE	MSS
TCGA-FU-A5XV	TRUE	TRUE	TRUE	MSS
TCGA-BH-A0W4	TRUE	TRUE	TRUE	MSS
TCGA-HR-A5NC	TRUE	TRUE	TRUE	MSS
TCGA-JY-A93D	TRUE	TRUE	TRUE	MSS
TCGA-VQ-AA69	TRUE	TRUE	TRUE	MSS
TCGA-BB-7870	TRUE	FALSE	TRUE	MSS
TCGA-E9-A228	TRUE	TRUE	TRUE	MSS
TCGA-HT-7879	TRUE	TRUE	TRUE	MSS
TCGA-V4-A9EW	TRUE	TRUE	TRUE	MSS
TCGA-A2-A0YC	TRUE	TRUE	TRUE	MSS
TCGA-XD-AAUH	TRUE	TRUE	TRUE	MSS
TCGA-R6-A6L4	TRUE	TRUE	TRUE	MSS
TCGA-MI-A75C	TRUE	TRUE	TRUE	MSS
TCGA-AR-A24T	TRUE	TRUE	TRUE	MSS
TCGA-2J-AAB9	TRUE	TRUE	TRUE	MSS
TCGA-A3-3331	TRUE	TRUE	TRUE	MSS
TCGA-AR-A2LH	TRUE	TRUE	TRUE	MSS
TCGA-A3-3346	TRUE	TRUE	TRUE	MSS
TCGA-VS-A9V1	TRUE	TRUE	TRUE	MSS
TCGA-GD-A6C6	TRUE	TRUE	TRUE	MSS
TCGA-A2-A0EU	TRUE	TRUE	TRUE	MSS
TCGA-RC-A7SB	TRUE	TRUE	TRUE	MSS
TCGA-24-2267	TRUE	TRUE	TRUE	MSS
TCGA-24-2289	TRUE	TRUE	TRUE	MSS
TCGA-D5-6931	TRUE	TRUE	TRUE	MSS
TCGA-HU-A4H3	TRUE	TRUE	TRUE	MSI-H
TCGA-HC-7075	TRUE	TRUE	TRUE	MSS
TCGA-VS-A94Y	TRUE	TRUE	TRUE	MSS
TCGA-Q1-A5R1	TRUE	TRUE	TRUE	MSS
TCGA-DU-7299	TRUE	TRUE	TRUE	MSS
TCGA-JW-A5VI	TRUE	TRUE	TRUE	MSS
TCGA-EL-A3T7	TRUE	TRUE	TRUE	MSS
TCGA-EJ-5517	TRUE	TRUE	TRUE	MSS
TCGA-85-8481	TRUE	TRUE	TRUE	MSS
TCGA-G9-6377	TRUE	TRUE	TRUE	MSS
TCGA-CS-5394	TRUE	TRUE	TRUE	MSS
TCGA-34-2596	TRUE	TRUE	TRUE	MSS
TCGA-2A-A8W1	TRUE	TRUE	TRUE	MSS
TCGA-5U-AB0F	TRUE	TRUE	TRUE	MSS
TCGA-AN-A0XT	TRUE	TRUE	TRUE	MSS
TCGA-EK-A2RM	TRUE	TRUE	TRUE	MSS
TCGA-WE-A8K6	TRUE	TRUE	FALSE	MSS
TCGA-22-1016	TRUE	TRUE	TRUE	MSS
TCGA-70-6722	TRUE	TRUE	TRUE	MSS
TCGA-A2-A0YI	TRUE	TRUE	TRUE	MSS
TCGA-D7-A6F2	TRUE	TRUE	TRUE	MSS
TCGA-90-6837	TRUE	TRUE	FALSE	MSS
TCGA-P3-A6T4	TRUE	TRUE	TRUE	MSS
TCGA-77-7338	TRUE	TRUE	TRUE	MSS
TCGA-HT-7873	TRUE	TRUE	TRUE	MSS
TCGA-C5-A1BI	TRUE	TRUE	TRUE	MSS
TCGA-63-A5MJ	TRUE	TRUE	TRUE	MSS
TCGA-D7-6521	TRUE	TRUE	TRUE	MSS
TCGA-06-0157	TRUE	TRUE	TRUE	MSS
TCGA-DQ-5624	TRUE	TRUE	TRUE	MSS
TCGA-EF-5830	TRUE	TRUE	TRUE	MSS
TCGA-A6-2682	TRUE	TRUE	TRUE	MSS
TCGA-SP-A6QK	TRUE	TRUE	TRUE	MSS
TCGA-G4-6322	TRUE	TRUE	TRUE	MSS
TCGA-D8-A1X6	TRUE	TRUE	TRUE	MSS
TCGA-86-6562	TRUE	TRUE	TRUE	MSS
TCGA-QG-A5YW	TRUE	TRUE	TRUE	MSS
TCGA-BQ-5875	TRUE	TRUE	TRUE	MSS
TCGA-21-1079	TRUE	TRUE	TRUE	MSS
TCGA-BA-A6DL	TRUE	TRUE	TRUE	MSS
TCGA-K7-A6G5	TRUE	TRUE	TRUE	MSS
TCGA-WA-A7GZ	TRUE	TRUE	TRUE	MSS
TCGA-B6-A0I2	TRUE	TRUE	TRUE	MSS
TCGA-DJ-A3UZ	TRUE	TRUE	TRUE	MSS
TCGA-XF-AAMT	TRUE	TRUE	TRUE	MSS
TCGA-UY-A78L	TRUE	TRUE	TRUE	MSS
TCGA-36-2532	TRUE	FALSE	TRUE	MSS
TCGA-ER-A3ET	TRUE	TRUE	FALSE	MSS
TCGA-A4-A5Y1	TRUE	TRUE	TRUE	MSS
TCGA-26-5134	TRUE	TRUE	TRUE	MSS
TCGA-A8-A08S	TRUE	TRUE	TRUE	MSS
TCGA-DM-A28A	TRUE	TRUE	TRUE	MSS
TCGA-AA-3976	TRUE	TRUE	TRUE	MSS
TCGA-B6-A3ZX	TRUE	TRUE	TRUE	MSS
TCGA-F9-A4JJ	TRUE	TRUE	TRUE	MSS
TCGA-QR-A6GZ	TRUE	TRUE	TRUE	MSS
TCGA-E2-A1LI	TRUE	TRUE	TRUE	MSS
TCGA-G7-6793	TRUE	TRUE	TRUE	MSS
TCGA-CQ-5330	TRUE	TRUE	TRUE	MSS
TCGA-04-1332	TRUE	TRUE	TRUE	MSS
TCGA-36-2545	TRUE	FALSE	TRUE	MSS
TCGA-E2-A14U	TRUE	TRUE	TRUE	MSS
TCGA-C9-A480	TRUE	TRUE	TRUE	MSS
TCGA-LN-A5U6	TRUE	TRUE	TRUE	MSS
TCGA-D6-6824	TRUE	TRUE	TRUE	MSS
TCGA-DD-AAD2	TRUE	TRUE	TRUE	MSS
TCGA-V1-A9OF	TRUE	TRUE	TRUE	MSS
TCGA-3X-AAVB	TRUE	TRUE	TRUE	MSS
TCGA-AS-3778	TRUE	TRUE	TRUE	MSS
TCGA-IW-A3M6	TRUE	TRUE	TRUE	MSS
TCGA-5P-A9KC	TRUE	TRUE	TRUE	MSS
TCGA-D3-A1Q3	TRUE	TRUE	FALSE	MSS
TCGA-G2-A2EJ	TRUE	TRUE	TRUE	MSS
TCGA-DO-A1JZ	TRUE	TRUE	TRUE	MSS
TCGA-LL-A73Z	TRUE	TRUE	TRUE	MSS
TCGA-26-1442	TRUE	TRUE	TRUE	MSS
TCGA-B5-A11P	TRUE	TRUE	TRUE	MSS
TCGA-A2-A04T	TRUE	TRUE	TRUE	MSS
TCGA-LL-A5YN	TRUE	TRUE	TRUE	MSS
TCGA-77-7141	TRUE	TRUE	TRUE	MSS
TCGA-38-4630	TRUE	TRUE	TRUE	MSS
TCGA-3H-AB3U	TRUE	TRUE	TRUE	MSS
TCGA-17-Z007	TRUE	FALSE	FALSE	MSS
TCGA-D5-7000	TRUE	TRUE	TRUE	MSS
TCGA-OL-A5RV	TRUE	TRUE	TRUE	MSS
TCGA-EE-A3JE	TRUE	TRUE	FALSE	MSS
TCGA-XU-A92O	TRUE	TRUE	FALSE	MSS
TCGA-FD-A3B7	TRUE	TRUE	TRUE	MSS
TCGA-RW-A689	TRUE	TRUE	TRUE	MSS
TCGA-KS-A4IC	TRUE	TRUE	FALSE	MSS
TCGA-DD-A4NH	TRUE	TRUE	TRUE	MSS
TCGA-C8-A26Z	TRUE	TRUE	TRUE	MSS
TCGA-FG-8187	TRUE	TRUE	TRUE	MSS
TCGA-64-5815	TRUE	TRUE	TRUE	MSS
TCGA-QK-A64Z	TRUE	TRUE	TRUE	MSS
TCGA-B9-A5W8	TRUE	TRUE	TRUE	MSS
TCGA-V4-A9EI	TRUE	TRUE	TRUE	MSS
TCGA-RW-A67X	TRUE	TRUE	TRUE	MSS
TCGA-BT-A0YX	TRUE	TRUE	TRUE	MSS
TCGA-50-5049	TRUE	TRUE	TRUE	MSS
TCGA-HU-A4GF	TRUE	TRUE	TRUE	MSS
TCGA-BP-4992	TRUE	TRUE	TRUE	MSS
TCGA-FS-A4FC	TRUE	TRUE	FALSE	MSS
TCGA-C8-A275	TRUE	TRUE	TRUE	MSS
TCGA-CC-A1HT	TRUE	TRUE	TRUE	MSS
TCGA-2Z-A9J8	TRUE	TRUE	TRUE	MSS
TCGA-OR-A5LT	TRUE	TRUE	TRUE	MSS
TCGA-V1-A9ZG	TRUE	TRUE	TRUE	MSS
TCGA-22-5483	TRUE	TRUE	TRUE	MSS
TCGA-DD-AAEI	TRUE	TRUE	TRUE	MSS
TCGA-DJ-A3UN	TRUE	TRUE	TRUE	MSS
TCGA-UY-A9PA	TRUE	TRUE	TRUE	MSS
TCGA-D1-A17Q	TRUE	TRUE	TRUE	MSS
TCGA-76-4928	TRUE	TRUE	TRUE	MSS
TCGA-YU-A90W	TRUE	TRUE	TRUE	MSS
TCGA-OR-A5KS	TRUE	FALSE	TRUE	MSS
TCGA-2G-AAFG	TRUE	TRUE	TRUE	MSS
TCGA-AG-3575	TRUE	TRUE	TRUE	MSS
TCGA-A8-A0A4	TRUE	TRUE	TRUE	MSS
TCGA-A4-7915	TRUE	TRUE	TRUE	MSS
TCGA-HJ-7597	TRUE	TRUE	TRUE	MSI-H
TCGA-DH-5141	TRUE	TRUE	TRUE	MSS
TCGA-B0-5707	TRUE	TRUE	TRUE	MSS
TCGA-DX-AB30	TRUE	TRUE	TRUE	MSS
TCGA-5M-AATA	TRUE	TRUE	FALSE	MSS
TCGA-E9-A5FL	TRUE	TRUE	TRUE	MSS
TCGA-42-2591	TRUE	FALSE	TRUE	MSS
TCGA-B0-5693	TRUE	TRUE	TRUE	MSS
TCGA-66-2785	TRUE	TRUE	TRUE	MSS
TCGA-F6-A8O4	TRUE	TRUE	TRUE	MSS
TCGA-MP-A4TF	TRUE	TRUE	TRUE	MSS
TCGA-A6-6650	TRUE	TRUE	TRUE	MSI-H
TCGA-12-1597	TRUE	TRUE	TRUE	MSS
TCGA-QH-A65R	TRUE	TRUE	TRUE	MSS
TCGA-HV-A7OP	TRUE	TRUE	TRUE	MSS
TCGA-D1-A0ZU	TRUE	TRUE	TRUE	MSS
TCGA-A8-A08G	TRUE	TRUE	TRUE	MSS
TCGA-GV-A3QK	TRUE	TRUE	TRUE	MSS
TCGA-N8-A4PN	TRUE	TRUE	TRUE	MSS
TCGA-PL-A8LV	TRUE	TRUE	TRUE	MSS
TCGA-AG-3591	TRUE	TRUE	TRUE	MSS
TCGA-T2-A6WX	TRUE	TRUE	TRUE	MSS
TCGA-D1-A2G6	TRUE	TRUE	TRUE	MSS
TCGA-GV-A3JZ	TRUE	TRUE	TRUE	MSS
TCGA-2G-AAHC	TRUE	TRUE	TRUE	MSS
TCGA-OR-A5KY	TRUE	TRUE	TRUE	MSS
TCGA-C4-A0F7	TRUE	TRUE	TRUE	MSS
TCGA-16-0861	TRUE	FALSE	TRUE	MSS
TCGA-XF-AAMJ	TRUE	TRUE	TRUE	MSS
TCGA-HF-7133	TRUE	TRUE	TRUE	MSS
TCGA-22-5489	TRUE	TRUE	TRUE	MSS
TCGA-CU-A0YO	TRUE	TRUE	TRUE	MSS
TCGA-28-5207	TRUE	TRUE	TRUE	MSS
TCGA-W2-A7H7	TRUE	TRUE	TRUE	MSS
TCGA-FS-A1YX	TRUE	TRUE	FALSE	MSS
TCGA-CU-A3KJ	TRUE	TRUE	TRUE	MSS
TCGA-S9-A7IX	TRUE	TRUE	TRUE	MSS
TCGA-2G-AAFM	TRUE	TRUE	TRUE	MSS
TCGA-EM-A4FF	TRUE	TRUE	TRUE	MSS
TCGA-63-A5MT	TRUE	TRUE	TRUE	MSS
TCGA-KC-A7FD	TRUE	TRUE	TRUE	MSS
TCGA-05-4433	TRUE	TRUE	TRUE	MSS
TCGA-25-2401	TRUE	TRUE	TRUE	MSS
TCGA-V1-A9OX	TRUE	TRUE	TRUE	MSS
TCGA-E8-A433	TRUE	TRUE	TRUE	MSS
TCGA-QH-A65X	TRUE	TRUE	TRUE	MSS
TCGA-HP-A5MZ	TRUE	TRUE	TRUE	MSS
TCGA-X6-A8C4	TRUE	TRUE	TRUE	MSS
TCGA-C5-A1M6	TRUE	TRUE	TRUE	MSS
TCGA-YU-A912	TRUE	TRUE	TRUE	MSS
TCGA-OR-A5J6	TRUE	TRUE	TRUE	MSS
TCGA-B0-5699	TRUE	TRUE	TRUE	MSS
TCGA-E5-A2PC	TRUE	TRUE	TRUE	MSS
TCGA-5A-A8ZG	TRUE	FALSE	FALSE	MSS
TCGA-3C-AALK	TRUE	TRUE	TRUE	MSS
TCGA-BR-A4CS	TRUE	TRUE	TRUE	MSS
TCGA-86-8673	TRUE	TRUE	TRUE	MSS
TCGA-MB-A5Y9	TRUE	TRUE	TRUE	MSS
TCGA-OL-A66K	TRUE	TRUE	TRUE	MSS
TCGA-D3-A3C1	TRUE	TRUE	FALSE	MSS
TCGA-EK-A3GK	TRUE	TRUE	TRUE	MSS
TCGA-D3-A1Q9	TRUE	TRUE	FALSE	MSS
TCGA-MO-A47P	TRUE	TRUE	TRUE	MSS
TCGA-B5-A11Z	TRUE	TRUE	TRUE	MSS
TCGA-BH-A0B5	TRUE	TRUE	TRUE	MSS
TCGA-20-1686	TRUE	TRUE	TRUE	MSS
TCGA-N5-A4RF	TRUE	TRUE	TRUE	MSS
TCGA-BG-A3PP	TRUE	TRUE	TRUE	MSS
TCGA-DD-A4NB	TRUE	TRUE	TRUE	MSS
TCGA-IS-A3K8	TRUE	TRUE	TRUE	MSS
TCGA-64-1677	TRUE	TRUE	TRUE	MSS
TCGA-BH-A0E2	TRUE	TRUE	TRUE	MSS
TCGA-EE-A2ME	TRUE	TRUE	FALSE	MSS
TCGA-27-1837	TRUE	TRUE	TRUE	MSS
TCGA-BP-4976	TRUE	TRUE	TRUE	MSS
TCGA-EB-A3XB	TRUE	TRUE	TRUE	MSS
TCGA-V4-A9EC	TRUE	TRUE	TRUE	MSS
TCGA-2Z-A9J2	TRUE	TRUE	TRUE	MSS
TCGA-IB-7885	TRUE	TRUE	TRUE	MSS
TCGA-13-0797	TRUE	TRUE	TRUE	MSS
TCGA-H7-8501	TRUE	TRUE	TRUE	MSS
TCGA-BG-A0M4	TRUE	TRUE	TRUE	MSI-H
TCGA-BJ-A45E	TRUE	TRUE	TRUE	MSS
TCGA-2H-A9GJ	TRUE	TRUE	TRUE	MSS
TCGA-HT-A74K	TRUE	TRUE	TRUE	MSS
TCGA-78-7154	TRUE	TRUE	TRUE	MSS
TCGA-EL-A3H5	TRUE	TRUE	TRUE	MSS
TCGA-13-A5FT	TRUE	TRUE	TRUE	MSS
TCGA-CD-5802	TRUE	FALSE	TRUE	MSS
TCGA-BP-4998	TRUE	TRUE	TRUE	MSS
TCGA-P5-A5EZ	TRUE	TRUE	TRUE	MSS
TCGA-E5-A4U1	TRUE	TRUE	TRUE	MSS
TCGA-69-7763	TRUE	TRUE	TRUE	MSS
TCGA-32-4208	TRUE	FALSE	TRUE	MSS
TCGA-FR-A7U9	TRUE	TRUE	FALSE	MSS
TCGA-EJ-8472	TRUE	TRUE	TRUE	MSS
TCGA-BH-A0HL	TRUE	TRUE	TRUE	MSS
TCGA-AA-A01T	TRUE	TRUE	TRUE	MSS
TCGA-WQ-A9G7	TRUE	TRUE	TRUE	MSI-H
TCGA-43-8118	TRUE	TRUE	TRUE	MSS
TCGA-WJ-A86L	TRUE	TRUE	TRUE	MSS
TCGA-DI-A2QY	TRUE	TRUE	TRUE	MSS
TCGA-XK-AAJP	TRUE	TRUE	TRUE	MSS
TCGA-GN-A268	TRUE	TRUE	FALSE	MSS
TCGA-EK-A2PL	TRUE	TRUE	TRUE	MSS
TCGA-RD-A8N5	TRUE	TRUE	TRUE	MSS
TCGA-WB-A814	TRUE	TRUE	TRUE	MSS
TCGA-BA-4078	TRUE	TRUE	TRUE	MSS
TCGA-3G-AB0O	TRUE	TRUE	TRUE	MSS
TCGA-TM-A84B	TRUE	TRUE	TRUE	MSS
TCGA-G9-6356	TRUE	TRUE	TRUE	MSS
TCGA-AO-A0JB	TRUE	TRUE	TRUE	MSS
TCGA-F2-A7TX	TRUE	TRUE	TRUE	MSS
TCGA-EE-A29H	TRUE	TRUE	FALSE	MSS
TCGA-13-0906	TRUE	TRUE	TRUE	MSI-H
TCGA-V4-A9F3	TRUE	TRUE	TRUE	MSS
TCGA-55-6986	TRUE	TRUE	TRUE	MSS
TCGA-KM-8442	TRUE	TRUE	TRUE	MSS
TCGA-YL-A8SI	TRUE	TRUE	TRUE	MSS
TCGA-55-6968	TRUE	TRUE	TRUE	MSS
TCGA-EE-A180	TRUE	TRUE	FALSE	MSS
TCGA-A3-3367	TRUE	TRUE	TRUE	MSS
TCGA-FB-AAPZ	TRUE	TRUE	TRUE	MSS
TCGA-A6-6142	TRUE	TRUE	TRUE	MSS
TCGA-EY-A1GW	TRUE	TRUE	TRUE	MSS
TCGA-J4-A83N	TRUE	TRUE	TRUE	MSS
TCGA-QF-A5YS	TRUE	TRUE	TRUE	MSS
TCGA-B3-3926	TRUE	TRUE	TRUE	MSS
TCGA-HN-A2NL	TRUE	TRUE	TRUE	MSS
TCGA-DJ-A3V4	TRUE	TRUE	FALSE	MSS
TCGA-L5-A88S	TRUE	TRUE	TRUE	MSS
TCGA-V1-A8MJ	TRUE	TRUE	TRUE	MSS
TCGA-N9-A4Q1	TRUE	TRUE	TRUE	MSS
TCGA-W6-AA0S	TRUE	TRUE	TRUE	MSS
TCGA-E2-A1IO	TRUE	TRUE	TRUE	MSS
TCGA-IA-A83W	TRUE	TRUE	TRUE	MSS
TCGA-DX-A3UB	TRUE	TRUE	TRUE	MSS
TCGA-DD-A39X	TRUE	TRUE	TRUE	MSS
TCGA-14-1821	TRUE	FALSE	TRUE	MSS
TCGA-D7-6820	TRUE	FALSE	TRUE	MSS
TCGA-F5-6863	TRUE	TRUE	TRUE	MSS
TCGA-BT-A42C	TRUE	TRUE	TRUE	MSS
TCGA-HW-7489	TRUE	TRUE	TRUE	MSS
TCGA-E1-A7YO	TRUE	TRUE	TRUE	MSS
TCGA-NC-A5HO	TRUE	TRUE	TRUE	MSS
TCGA-A1-A0SI	TRUE	TRUE	TRUE	MSS
TCGA-CZ-5459	TRUE	TRUE	TRUE	MSS
TCGA-F5-6814	TRUE	TRUE	TRUE	MSS
TCGA-G4-6297	TRUE	TRUE	TRUE	MSS
TCGA-G4-6303	TRUE	TRUE	TRUE	MSS
TCGA-BR-8081	TRUE	TRUE	TRUE	MSI-H
TCGA-85-7697	TRUE	TRUE	TRUE	MSS
TCGA-IG-A625	TRUE	TRUE	TRUE	MSS
TCGA-KO-8408	TRUE	TRUE	TRUE	MSS
TCGA-EI-6508	TRUE	TRUE	TRUE	MSS
TCGA-DJ-A2PQ	TRUE	TRUE	TRUE	MSS
TCGA-60-2713	TRUE	TRUE	TRUE	MSS
TCGA-DU-8166	TRUE	TRUE	TRUE	MSS
TCGA-AP-A05H	TRUE	TRUE	TRUE	MSS
TCGA-L5-A88Y	TRUE	TRUE	TRUE	MSS
TCGA-AA-3850	TRUE	TRUE	TRUE	MSS
TCGA-AP-A1DP	TRUE	TRUE	TRUE	MSI-H
TCGA-LH-A9QB	TRUE	TRUE	FALSE	MSS
TCGA-XF-AAN0	TRUE	TRUE	TRUE	MSS
TCGA-CQ-A4C9	TRUE	TRUE	TRUE	MSS
TCGA-BC-A217	TRUE	TRUE	TRUE	MSS
TCGA-F4-6461	TRUE	TRUE	TRUE	MSS
TCGA-NQ-A638	TRUE	TRUE	TRUE	MSS
TCGA-49-4514	TRUE	TRUE	TRUE	MSS
TCGA-HU-8610	TRUE	TRUE	TRUE	MSS
TCGA-46-3768	TRUE	TRUE	TRUE	MSS
TCGA-A3-A8CQ	TRUE	TRUE	TRUE	MSS
TCGA-E2-A1IE	TRUE	TRUE	TRUE	MSS
TCGA-FZ-5924	TRUE	FALSE	TRUE	MSS
TCGA-AG-3727	TRUE	TRUE	TRUE	MSS
TCGA-D1-A3DA	TRUE	TRUE	TRUE	MSS
TCGA-O2-A5IB	TRUE	TRUE	TRUE	MSS
TCGA-DU-A5TP	TRUE	TRUE	TRUE	MSS
TCGA-DJ-A2Q4	TRUE	TRUE	FALSE	MSS
TCGA-KN-8427	TRUE	TRUE	TRUE	MSS
TCGA-L5-A8NK	TRUE	TRUE	TRUE	MSS
TCGA-ZG-A9L4	TRUE	TRUE	TRUE	MSS
TCGA-A4-A6HP	TRUE	TRUE	TRUE	MSS
TCGA-NC-A5HE	TRUE	TRUE	TRUE	MSS
TCGA-CZ-5453	TRUE	TRUE	TRUE	MSS
TCGA-94-7033	TRUE	TRUE	TRUE	MSS
TCGA-PC-A5DO	TRUE	TRUE	TRUE	MSS
TCGA-P8-A5KC	TRUE	TRUE	TRUE	MSS
TCGA-06-0192	TRUE	FALSE	TRUE	MSS
TCGA-77-8153	TRUE	TRUE	TRUE	MSS
TCGA-E1-A7YE	TRUE	TRUE	TRUE	MSS
TCGA-96-7544	TRUE	TRUE	TRUE	MSS
TCGA-DU-A7TJ	TRUE	TRUE	TRUE	MSS
TCGA-X6-A7WA	TRUE	TRUE	TRUE	MSS
TCGA-DA-A95Y	TRUE	TRUE	FALSE	MSS
TCGA-60-2719	TRUE	TRUE	TRUE	MSS
TCGA-B4-5378	TRUE	TRUE	FALSE	MSS
TCGA-G4-6309	TRUE	TRUE	TRUE	MSI-H
TCGA-FE-A235	TRUE	TRUE	TRUE	MSS
TCGA-CU-A5W6	TRUE	TRUE	TRUE	MSS
TCGA-HT-7475	TRUE	TRUE	TRUE	MSS
TCGA-HZ-7918	TRUE	TRUE	TRUE	MSS
[truncated: 8,232 more rows]

## Sheet: Table S2
TCGA barcode	Disease	Protein change	Protein position	Variant classification	Mutated protein
TCGA-Z6-A8JE	TCGA-ESCA	p.G103G	103	Silent	HLA-A
TCGA-23-2072	TCGA-OV	p.A269A	269	Silent	HLA-A
TCGA-23-2072	TCGA-OV	p.A269A	269	Silent	HLA-A
TCGA-85-A4CL	TCGA-LUSC	p.E176Q	176	Missense	HLA-B
TCGA-85-A4CL	TCGA-LUSC	p.Q250R	250	Missense	HLA-B
TCGA-QR-A70O	TCGA-PCPG	p.I312L	312	Missense	HLA-A
TCGA-UP-A6WW	TCGA-HNSC	p.T238I	238	Missense	HLA-A
TCGA-21-5782	TCGA-LUSC	p.D207_splice	207	Splice	HLA-A
TCGA-32-2638	TCGA-GBM	p.T238T	238	Silent	HLA-B
TCGA-DR-A0ZM	TCGA-CESC	p.E43*	43	Nonsense	HLA-A
TCGA-5P-A9K2	TCGA-KIRP	p.M4V	4	Missense	HLA-C
TCGA-YZ-A984	TCGA-UVM	p.T238I	238	Missense	HLA-A
TCGA-YZ-A984	TCGA-UVM	p.A269A	269	Silent	HLA-A
TCGA-D1-A103	TCGA-UCEC	p.H98Y	98	Missense	HLA-A
TCGA-D1-A103	TCGA-UCEC	p.H98Y	98	Missense	HLA-A
TCGA-D1-A103	TCGA-UCEC	p.R243W	243	Missense	HLA-C
TCGA-D1-A103	TCGA-UCEC	p.G50S	50	Missense	HLA-C
TCGA-MT-A67F	TCGA-HNSC	p.W75C	75	Missense	HLA-B
TCGA-FY-A3R9	TCGA-THCA	p.A269A	269	Silent	HLA-A
TCGA-2J-AABH	TCGA-PAAD	p.A269A	269	Silent	HLA-A
TCGA-2J-AABH	TCGA-PAAD	p.T214T	214	Silent	HLA-B
TCGA-BP-4988	TCGA-KIRC	p.T323A	323	Missense	HLA-A
TCGA-D3-A2JP	TCGA-SKCM	p.T252T	252	Silent	HLA-B
TCGA-FB-A5VM	TCGA-PAAD	p.T214T	214	Silent	HLA-B
TCGA-FB-AAQ6	TCGA-PAAD	p.T214T	214	Silent	HLA-B
TCGA-D7-A4YY	TCGA-STAD	p.A260T	260	Missense	HLA-A
TCGA-BR-4370	TCGA-STAD	p.P209fs	209	Frame Shift Del	HLA-A
TCGA-91-6847	TCGA-LUAD	p.R243L	243	Missense	HLA-C
TCGA-VS-A9UV	TCGA-CESC	p.N110fs	110	Frame Shift Del	HLA-B
TCGA-91-8496	TCGA-LUAD	p.I312L	312	Missense	HLA-A
TCGA-EO-A22U	TCGA-UCEC	p.T323I	323	Missense	HLA-A
TCGA-EO-A22U	TCGA-UCEC	p.V312I	312	Missense	HLA-C
TCGA-DU-A7TI	TCGA-LGG	p.A269A	269	Silent	HLA-A
TCGA-DU-A7TI	TCGA-LGG	p.A269A	269	Silent	HLA-A
TCGA-VS-A9UB	TCGA-CESC	p.G25_splice	25	Splice	HLA-A
TCGA-C5-A7CO	TCGA-CESC	p.W23*	23	Nonsense	HLA-A
TCGA-C4-A0EZ	TCGA-BLCA	p.S37F	37	Missense	HLA-B
TCGA-CV-7427	TCGA-HNSC	p.V321V	321	Silent	HLA-A
TCGA-B5-A5OC	TCGA-UCEC	p.L106H	106	Missense	HLA-B
TCGA-76-6280	TCGA-GBM	p.A269A	269	Silent	HLA-A
TCGA-16-0849	TCGA-GBM	p.A260T	260	Missense	HLA-A
TCGA-FR-A3YO	TCGA-SKCM	p.A269A	269	Silent	HLA-A
TCGA-13-0751	TCGA-OV	p.A269A	269	Silent	HLA-A
TCGA-R6-A6XG	TCGA-ESCA	p.P259R	259	Missense	HLA-A
TCGA-55-A4DF	TCGA-LUAD	p.R7Q	7	Missense	HLA-A
TCGA-VS-A94Z	TCGA-CESC	p.E299_splice	299	Splice	HLA-B
TCGA-VS-A8Q8	TCGA-CESC	p.E299_splice	299	Splice	HLA-A
TCGA-VS-A8Q8	TCGA-CESC	p.E152*	152	Nonsense	HLA-B
TCGA-EJ-5514	TCGA-PRAD	p.T214T	214	Silent	HLA-B
TCGA-WE-A8JZ	TCGA-SKCM	p.V255M	255	Missense	HLA-A
TCGA-HU-A4GQ	TCGA-STAD	p.C227*	227	Nonsense	HLA-B
TCGA-HU-A4GQ	TCGA-STAD	p.C227*	227	Nonsense	HLA-B
TCGA-HU-A4GQ	TCGA-STAD	p.P209fs	209	Frame Shift Del	HLA-A
TCGA-HU-A4GQ	TCGA-STAD	p.P209fs	209	Frame Shift Del	HLA-A
TCGA-HU-A4GQ	TCGA-STAD	p.T252fs	252	Frame Shift Del	HLA-B
TCGA-HU-A4GQ	TCGA-STAD	p.T252fs	252	Frame Shift Del	HLA-B
TCGA-HU-A4GQ	TCGA-STAD	p.R72W	72	In Frame Del	HLA-C
TCGA-N8-A4PM	TCGA-UCS	p.I308V	308	Missense	HLA-C
TCGA-MP-A4TE	TCGA-LUAD	p.A269A	269	Silent	HLA-A
TCGA-66-2786	TCGA-LUSC	p.W228*	228	Nonsense	HLA-A
TCGA-66-2786	TCGA-LUSC	p.W228*	228	Nonsense	HLA-A
TCGA-G4-6586	TCGA-COAD	p.P209fs	209	Frame Shift Del	HLA-A
TCGA-CK-5913	TCGA-COAD	p.P209fs	209	Frame Shift Del	HLA-A
TCGA-34-2605	TCGA-LUSC	p.A269A	269	Silent	HLA-A
TCGA-RW-A680	TCGA-PCPG	p.A269A	269	Silent	HLA-A
TCGA-EW-A2FV	TCGA-BRCA	p.G80fs	80	Frame Shift Del	HLA-B
TCGA-EW-A2FV	TCGA-BRCA	p.299_splice	99	Splice	HLA-B
TCGA-63-A5MW	TCGA-LUSC	p.I312L	312	Missense	HLA-A
TCGA-GF-A769	TCGA-SKCM	p.L10L	10	Silent	HLA-B
TCGA-GF-A769	TCGA-SKCM	p.Y233*	233	Nonsense	HLA-B
TCGA-CV-6935	TCGA-HNSC	p.A269A	269	Silent	HLA-A
TCGA-91-6829	TCGA-LUAD	p.A269A	269	Silent	HLA-A
TCGA-EY-A1G8	TCGA-UCEC	p.C349_splice	349	Splice	HLA-B
TCGA-86-8076	TCGA-LUAD	p.C188F	188	Missense	HLA-B
TCGA-AA-3947	TCGA-COAD	p.P209fs	209	Frame Shift Del	HLA-A
TCGA-CH-5789	TCGA-PRAD	p.T214T	214	Silent	HLA-B
TCGA-YD-A89C	TCGA-SKCM	p.P217P	217	Silent	HLA-B
TCGA-17-Z041	TCGA-LUAD	p.T214T	214	Silent	HLA-B
TCGA-EA-A3HS	TCGA-CESC	p.I76T	76	Missense	HLA-A
TCGA-EA-A3HS	TCGA-CESC	p.R7*	7	Nonsense	HLA-B
TCGA-EA-A3HS	TCGA-CESC	p.K92fs	92	Frame Shift Ins	HLA-B
TCGA-EB-A42Z	TCGA-SKCM	p.A270S	270	Missense	HLA-A
TCGA-CR-6471	TCGA-HNSC	p.T214T	214	Silent	HLA-B
TCGA-50-5072	TCGA-LUAD	p.A269A	269	Silent	HLA-A
TCGA-CN-5373	TCGA-HNSC	p.M1V	1	Translation Start Site	HLA-B
TCGA-WB-A81E	TCGA-PCPG	p.T214T	214	Silent	HLA-B
TCGA-97-8175	TCGA-LUAD	p.A269A	269	Silent	HLA-A
TCGA-97-8175	TCGA-LUAD	p.T214T	214	Silent	HLA-B
TCGA-TS-A7P0	TCGA-MESO	p.I312L	312	Missense	HLA-A
TCGA-J8-A3YD	TCGA-THCA	p.A269A	269	Silent	HLA-A
TCGA-CQ-A4CE	TCGA-HNSC	p.A269A	269	Silent	HLA-A
TCGA-DS-A1OB	TCGA-CESC	p.A269A	269	Silent	HLA-A
TCGA-CV-A6K2	TCGA-HNSC	p.R333S	333	Missense	HLA-B
TCGA-DC-6157	TCGA-READ	p.R7G	7	Missense	HLA-B
TCGA-Q1-A73O	TCGA-CESC	p.E201*	201	Nonsense	HLA-A
TCGA-Q1-A73O	TCGA-CESC	p.E288*	288	Nonsense	HLA-B
TCGA-UY-A8OB	TCGA-BLCA	p.A269A	269	Silent	HLA-A
TCGA-UY-A8OB	TCGA-BLCA	p.A269A	269	Silent	HLA-A
TCGA-KK-A8I7	TCGA-PRAD	p.A269A	269	Silent	HLA-A
TCGA-IN-A6RO	TCGA-STAD	p.A269E	269	Missense	HLA-B
TCGA-BR-8078	TCGA-STAD	p.W241*	241	Nonsense	HLA-B
TCGA-BR-8078	TCGA-STAD	p.W84*	84	Nonsense	HLA-C
TCGA-BR-8078	TCGA-STAD	p.A269A	269	Silent	HLA-A
TCGA-BR-8078	TCGA-STAD	p.A269A	269	Silent	HLA-A
TCGA-BR-8078	TCGA-STAD	p.L102P	102	Missense	HLA-B
TCGA-BR-8078	TCGA-STAD	p.W241*	241	Nonsense	HLA-B
TCGA-BR-8078	TCGA-STAD	p.P209fs	209	Frame Shift Del	HLA-A
TCGA-BR-8078	TCGA-STAD	p.P209fs	209	Frame Shift Del	HLA-A
TCGA-66-2781	TCGA-LUSC	p.A269A	269	Silent	HLA-A
TCGA-HC-7742	TCGA-PRAD	p.T238T	238	Silent	HLA-B
TCGA-EO-A3AU	TCGA-UCEC	p.V271E	271	Missense	HLA-B
TCGA-EO-A3AU	TCGA-UCEC	p.V271E	271	Missense	HLA-B
TCGA-55-1594	TCGA-LUAD	p.R2W	2	Missense	HLA-B
TCGA-EE-A2MK	TCGA-SKCM	p.T214T	214	Silent	HLA-B
TCGA-HZ-A77O	TCGA-PAAD	p.A269A	269	Silent	HLA-A
TCGA-FF-A7CQ	TCGA-DLBC	p.C227Y	227	Missense	HLA-A
TCGA-FF-A7CQ	TCGA-DLBC	p.W75*	75	Nonsense	HLA-B
TCGA-FF-A7CQ	TCGA-DLBC	p.Q78*	78	Nonsense	HLA-B
TCGA-FF-A7CQ	TCGA-DLBC	p.A182T	182	Missense	HLA-B
TCGA-06-6388	TCGA-GBM	p.A269A	269	Silent	HLA-A
TCGA-77-7138	TCGA-LUSC	p.T214T	214	Silent	HLA-B
TCGA-E5-A4TZ	TCGA-BLCA	p.T252T	252	Silent	HLA-B
TCGA-EB-A3XF	TCGA-SKCM	p.A269A	269	Silent	HLA-A
TCGA-L3-A524	TCGA-LUSC	p.E299_splice	299	Splice	HLA-A
TCGA-CG-4465	TCGA-STAD	p.W157R	157	Missense	HLA-B
TCGA-CG-4465	TCGA-STAD	p.P209fs	209	Frame Shift Del	HLA-B
TCGA-69-A59K	TCGA-LUAD	p.T214T	214	Silent	HLA-B
TCGA-AJ-A3EL	TCGA-UCEC	p.S116Y	116	Missense	HLA-A
TCGA-AJ-A3EL	TCGA-UCEC	p.E190G	190	Missense	HLA-B
TCGA-DX-AB2O	TCGA-SARC	p.V255M	255	Missense	HLA-A
TCGA-13-0923	TCGA-OV	p.A269A	269	Silent	HLA-A
TCGA-P3-A6T0	TCGA-HNSC	p.R7*	7	Nonsense	HLA-B
TCGA-FD-A3N6	TCGA-BLCA	p.S14*	14	Nonsense	HLA-A
TCGA-FD-A3N6	TCGA-BLCA	p.P209fs	209	Frame Shift Del	HLA-A
TCGA-FD-A3N6	TCGA-BLCA	p.P209fs	209	Frame Shift Del	HLA-A
TCGA-HT-7608	TCGA-LGG	p.A269A	269	Silent	HLA-A
TCGA-E1-A7YU	TCGA-LGG	p.T214T	214	Silent	HLA-B
TCGA-E1-A7YU	TCGA-LGG	p.T214T	214	Silent	HLA-B
TCGA-18-3408	TCGA-LUSC	p.A269A	269	Silent	HLA-A
TCGA-18-3408	TCGA-LUSC	p.T214T	214	Silent	HLA-B
TCGA-CR-6481	TCGA-HNSC	p.S48*	48	Nonsense	HLA-B
TCGA-F1-6874	TCGA-STAD	p.G338_splice	338	Splice	HLA-B
TCGA-F1-6874	TCGA-STAD	p.R132fs	132	Frame Shift Ins	HLA-A
TCGA-DU-8168	TCGA-LGG	p.C188F	188	Missense	HLA-B
TCGA-L5-A88W	TCGA-ESCA	p.E77fs	77	Frame Shift Ins	HLA-A
TCGA-AP-A1E1	TCGA-UCEC	p.P209fs	209	Frame Shift Del	HLA-B
TCGA-AA-A01P	TCGA-COAD	p.W84R	84	Missense	HLA-B
TCGA-AA-A01P	TCGA-COAD	p.P209fs	209	Frame Shift Del	HLA-B
TCGA-EE-A29L	TCGA-SKCM	p.P217S	217	Missense	HLA-B
TCGA-CS-6290	TCGA-LGG	p.A269A	269	Silent	HLA-A
TCGA-EO-A22R	TCGA-UCEC	p.E77G	77	Missense	HLA-A
TCGA-98-A538	TCGA-LUSC	p.G25_splice	25	Splice	HLA-B
TCGA-98-A538	TCGA-LUSC	p.E113K	113	Missense	HLA-B
TCGA-98-A538	TCGA-LUSC	p.K335N	335	Missense	HLA-B
TCGA-F9-A7Q0	TCGA-KIRP	p.A270S	270	Missense	HLA-A
TCGA-FU-A3TQ	TCGA-CESC	p.E299_splice	299	Splice	HLA-B
TCGA-B8-4622	TCGA-KIRC	p.A269A	269	Silent	HLA-A
TCGA-Q9-A6FU	TCGA-ESCA	p.T65T	65	Silent	HLA-B
TCGA-A7-A6VV	TCGA-BRCA	p.G231S	231	Missense	HLA-A
TCGA-BA-5558	TCGA-HNSC	p.Q21*	21	Nonsense	HLA-A
TCGA-EL-A3ZO	TCGA-THCA	p.T214T	214	Silent	HLA-B
TCGA-2J-AABE	TCGA-PAAD	p.T214T	214	Silent	HLA-B
TCGA-P5-A730	TCGA-LGG	p.A269A	269	Silent	HLA-A
TCGA-RS-A6TO	TCGA-HNSC	p.Q78fs	78	Frame Shift Ins	HLA-A
TCGA-AA-A02R	TCGA-COAD	p.A366_splice	366	Splice	HLA-C
TCGA-AA-A02R	TCGA-COAD	p.D247N	247	Missense	HLA-C
TCGA-AA-A02R	TCGA-COAD	p.P209fs	209	Frame Shift Del	HLA-B
TCGA-SW-A7EA	TCGA-STAD	p.P209fs	209	Frame Shift Del	HLA-B
TCGA-UC-A7PF	TCGA-CESC	p.Q165E	165	Missense	HLA-C
TCGA-UC-A7PF	TCGA-CESC	p.Q165E	165	Missense	HLA-C
TCGA-AA-3811	TCGA-COAD	p.A16fs	16	Frame Shift Ins	HLA-B
TCGA-FU-A3HY	TCGA-CESC	p.L225L	225	Silent	HLA-A
TCGA-FU-A3HY	TCGA-CESC	p.L225L	225	Silent	HLA-A
TCGA-B5-A3FA	TCGA-UCEC	p.Q286H	286	Missense	HLA-B
TCGA-KK-A7AZ	TCGA-PRAD	p.A269A	269	Silent	HLA-A
TCGA-H7-A6C4	TCGA-HNSC	p.A269A	269	Silent	HLA-A
TCGA-BA-5556	TCGA-HNSC	p.F265S	265	Missense	HLA-A
TCGA-EL-A3ZK	TCGA-THCA	p.A269A	269	Silent	HLA-A
TCGA-QR-A70X	TCGA-PCPG	p.A269A	269	Silent	HLA-A
TCGA-L5-A4OP	TCGA-ESCA	p.D357A	357	Missense	HLA-B
TCGA-V5-AASX	TCGA-ESCA	p.S301S	301	Silent	HLA-A
TCGA-V5-AASX	TCGA-ESCA	p.S301S	301	Silent	HLA-A
TCGA-GC-A3RD	TCGA-BLCA	p.A269A	269	Silent	HLA-A
TCGA-24-1466	TCGA-OV	p.V255M	255	Missense	HLA-A
TCGA-D3-A1QA	TCGA-SKCM	p.T252T	252	Silent	HLA-C
TCGA-A2-A3XW	TCGA-BRCA	p.I312L	312	Missense	HLA-A
TCGA-AA-3815	TCGA-COAD	p.P209fs	209	Frame Shift Del	HLA-A
TCGA-HE-A5NK	TCGA-KIRP	p.T323A	323	Missense	HLA-A
TCGA-D1-A1NZ	TCGA-UCEC	p.V255M	255	Missense	HLA-A
TCGA-17-Z026	TCGA-LUAD	p.V3I	3	Missense	HLA-A
TCGA-DF-A2KY	TCGA-UCEC	p.P209fs	209	Frame Shift Del	HLA-B
TCGA-CN-A6V3	TCGA-HNSC	p.K200fs	200	Frame Shift Ins	HLA-C
TCGA-DM-A1D7	TCGA-COAD	p.V321V	321	Silent	HLA-B
TCGA-J4-8198	TCGA-PRAD	p.T238T	238	Silent	HLA-B
TCGA-J4-8198	TCGA-PRAD	p.T238T	238	Silent	HLA-B
TCGA-50-6597	TCGA-LUAD	p.Q165*	165	Nonsense	HLA-A
TCGA-CR-7373	TCGA-HNSC	p.R7*	7	Nonsense	HLA-A
TCGA-G2-A3IB	TCGA-BLCA	p.T238T	238	Silent	HLA-B
TCGA-BA-6868	TCGA-HNSC	p.W228fs	228	Frame Shift Ins	HLA-A
TCGA-P5-A5F4	TCGA-LGG	p.A269A	269	Silent	HLA-A
TCGA-33-AASL	TCGA-LUSC	p.G231S	231	Missense	HLA-A
TCGA-33-AASL	TCGA-LUSC	p.G231S	231	Missense	HLA-A
TCGA-BK-A6W3	TCGA-UCEC	p.G25_splice	25	Splice	HLA-A
TCGA-YL-A8HL	TCGA-PRAD	p.A269A	269	Silent	HLA-A
TCGA-VS-A9UA	TCGA-CESC	p.S95*	95	Nonsense	HLA-A
TCGA-VS-A9UA	TCGA-CESC	p.E187*	187	Nonsense	HLA-B
TCGA-VB-A8QN	TCGA-DLBC	p.T207_splice	207	Splice	HLA-A
TCGA-VB-A8QN	TCGA-DLBC	p.Q78*	78	Nonsense	HLA-B
TCGA-VB-A8QN	TCGA-DLBC	p.Q120*	120	Nonsense	HLA-B
TCGA-YL-A8SC	TCGA-PRAD	p.A269A	269	Silent	HLA-A
TCGA-CV-6952	TCGA-HNSC	p.E100E	100	Silent	HLA-B
TCGA-CQ-7068	TCGA-HNSC	p.R7*	7	Nonsense	HLA-B
TCGA-CQ-7068	TCGA-HNSC	p.S14*	14	Nonsense	HLA-B
TCGA-EE-A180	TCGA-SKCM	p.T238I	238	Missense	HLA-C
TCGA-60-2713	TCGA-LUSC	p.D143H	143	Missense	HLA-B
TCGA-60-2713	TCGA-LUSC	p.D143H	143	Missense	HLA-B
TCGA-BR-8081	TCGA-STAD	p.P209fs	209	Frame Shift Del	HLA-A
TCGA-BR-8081	TCGA-STAD	p.F232Y	232	In Frame Del	HLA-A
TCGA-F5-6814	TCGA-READ	p.D207_splice	207	Splice	HLA-B
TCGA-86-8673	TCGA-LUAD	p.A269A	269	Silent	HLA-A
TCGA-BR-A4CS	TCGA-STAD	p.A366G	366	Missense	HLA-C
TCGA-E5-A2PC	TCGA-BLCA	p.L180L	180	Silent	HLA-B
TCGA-05-4433	TCGA-LUAD	p.A269A	269	Silent	HLA-A
TCGA-CU-A0YO	TCGA-BLCA	p.R7fs	7	Frame Shift Del	HLA-A
TCGA-HF-7133	TCGA-STAD	p.A269A	269	Silent	HLA-A
TCGA-H7-8501	TCGA-HNSC	p.R7*	7	Nonsense	HLA-A
TCGA-H7-8501	TCGA-HNSC	p.R7*	7	Nonsense	HLA-A
TCGA-H7-8501	TCGA-HNSC	p.L105P	105	Missense	HLA-A
TCGA-2Z-A9J2	TCGA-KIRP	p.R45G	45	Missense	HLA-A
TCGA-27-1837	TCGA-GBM	p.V316fs	316	Frame Shift Ins	HLA-A
TCGA-EK-A3GK	TCGA-CESC	p.G199R	199	Missense	HLA-B
TCGA-QK-A64Z	TCGA-HNSC	p.G115_splice	115	Splice	HLA-A
TCGA-17-Z007	TCGA-LUAD	p.T214T	214	Silent	HLA-B
TCGA-26-1442	TCGA-GBM	p.A269A	269	Silent	HLA-A
TCGA-DO-A1JZ	TCGA-THCA	p.A269A	269	Silent	HLA-A
TCGA-D3-A1Q3	TCGA-SKCM	p.R243L	243	Missense	HLA-B
TCGA-34-2596	TCGA-LUSC	p.T214T	214	Silent	HLA-B
TCGA-34-2596	TCGA-LUSC	p.T214T	214	Silent	HLA-B
TCGA-JW-A5VI	TCGA-CESC	p.T20fs	20	Frame Shift Ins	HLA-B
TCGA-D5-6931	TCGA-COAD	p.G136R	136	Missense	HLA-A
TCGA-D5-6931	TCGA-COAD	p.I306fs	306	Frame Shift Del	HLA-B
TCGA-21-1079	TCGA-LUSC	p.D207_splice	207	Splice	HLA-A
TCGA-EB-A51B	TCGA-SKCM	p.A269A	269	Silent	HLA-A
TCGA-EB-A4IS	TCGA-SKCM	p.V3I	3	Missense	HLA-C
TCGA-EB-A4IS	TCGA-SKCM	p.V3I	3	Missense	HLA-C
TCGA-C5-A2LZ	TCGA-CESC	p.Q250*	250	Nonsense	HLA-B
TCGA-10-0935	TCGA-OV	p.A269A	269	Silent	HLA-A
TCGA-XD-AAUH	TCGA-PAAD	p.A269A	269	Silent	HLA-A
TCGA-FA-A7DS	TCGA-DLBC	p.A141V	141	Missense	HLA-C
TCGA-FA-A7DS	TCGA-DLBC	p.W298fs	298	Frame Shift Ins	HLA-B
TCGA-HU-A4GX	TCGA-STAD	p.L119Q	119	In Frame Del	HLA-C
TCGA-WC-A883	TCGA-UVM	p.A269A	269	Silent	HLA-A
TCGA-XF-A9T4	TCGA-BLCA	p.A269A	269	Silent	HLA-A
TCGA-56-8628	TCGA-LUSC	p.A269A	269	Silent	HLA-A
TCGA-VQ-A8PO	TCGA-STAD	p.A114V	114	Missense	HLA-C
TCGA-VQ-A8PO	TCGA-STAD	p.A348A	348	Silent	HLA-C
TCGA-VQ-A8PO	TCGA-STAD	p.A348A	348	Silent	HLA-C
TCGA-A6-6781	TCGA-COAD	p.R7fs	7	Frame Shift Del	HLA-A
TCGA-A6-6781	TCGA-COAD	p.R7fs	7	Frame Shift Del	HLA-A
TCGA-A6-6781	TCGA-COAD	p.K69fs	69	Frame Shift Ins	HLA-B
TCGA-A6-6781	TCGA-COAD	p.K69fs	69	Frame Shift Ins	HLA-B
TCGA-19-5956	TCGA-GBM	p.D351G	351	Missense	HLA-A
TCGA-19-5956	TCGA-GBM	p.D351G	351	Missense	HLA-A
TCGA-61-2016	TCGA-OV	p.T214T	214	Silent	HLA-B
TCGA-D9-A148	TCGA-SKCM	p.G276*	276	Nonsense	HLA-C
TCGA-R5-A7ZI	TCGA-STAD	p.C227*	227	Nonsense	HLA-A
TCGA-DU-5851	TCGA-LGG	p.A270S	270	Missense	HLA-A
TCGA-NA-A4QW	TCGA-UCS	p.S302F	302	Missense	HLA-B
TCGA-NA-A4QW	TCGA-UCS	p.S302F	302	Missense	HLA-B
TCGA-25-2393	TCGA-OV	p.K90K	90	Silent	HLA-C
TCGA-B5-A1MW	TCGA-UCEC	p.Y233C	233	Missense	HLA-C
TCGA-B5-A1MW	TCGA-UCEC	p.Y233C	233	Missense	HLA-C
TCGA-05-5420	TCGA-LUAD	p.A269A	269	Silent	HLA-A
TCGA-05-5420	TCGA-LUAD	p.A269A	269	Silent	HLA-A
TCGA-BT-A20P	TCGA-BLCA	p.*366L	366	Nonstop	HLA-A
TCGA-D7-6519	TCGA-STAD	p.T238I	238	Missense	HLA-A
TCGA-37-4129	TCGA-LUSC	p.A269A	269	Silent	HLA-A
TCGA-37-4129	TCGA-LUSC	p.A269A	269	Silent	HLA-A
TCGA-BH-A42T	TCGA-BRCA	p.I312L	312	Missense	HLA-A
TCGA-FV-A23B	TCGA-LIHC	p.R135fs	135	Frame Shift Ins	HLA-B
TCGA-EA-A43B	TCGA-CESC	p.S356fs	356	Frame Shift Del	HLA-B
TCGA-CV-A6K1	TCGA-HNSC	p.D207_splice	207	Splice	HLA-B
TCGA-63-5131	TCGA-LUSC	p.E201*	201	Nonsense	HLA-B
TCGA-M7-A724	TCGA-PRAD	p.A269A	269	Silent	HLA-A
TCGA-AA-3833	TCGA-COAD	p.S360fs	360	Frame Shift Del	HLA-C
TCGA-56-A4ZJ	TCGA-LUSC	p.A269A	269	Silent	HLA-A
TCGA-CV-7099	TCGA-HNSC	p.W75*	75	Nonsense	HLA-A
TCGA-CV-7099	TCGA-HNSC	p.Q250E	250	Missense	HLA-B
TCGA-CV-7099	TCGA-HNSC	p.F57L	57	Missense	HLA-B
TCGA-CV-7099	TCGA-HNSC	p.Q250E	250	Missense	HLA-B
TCGA-J8-A3YG	TCGA-THCA	p.T238I	238	Missense	HLA-A
TCGA-CN-A640	TCGA-HNSC	p.A269A	269	Silent	HLA-A
TCGA-AJ-A3BH	TCGA-UCEC	p.A235A	235	Silent	HLA-C
TCGA-CM-4746	TCGA-COAD	p.T211fs	211	Frame Shift Del	HLA-A
TCGA-98-A53C	TCGA-LUSC	p.A269A	269	Silent	HLA-A
TCGA-XF-AAMY	TCGA-BLCA	p.A269A	269	Silent	HLA-A
TCGA-CN-4723	TCGA-HNSC	p.H117D	117	Missense	HLA-B
TCGA-HC-7078	TCGA-PRAD	p.T238T	238	Silent	HLA-B
TCGA-D1-A163	TCGA-UCEC	p.H216Y	216	Missense	HLA-A
TCGA-86-8674	TCGA-LUAD	p.T214T	214	Silent	HLA-B
TCGA-85-8351	TCGA-LUSC	p.A269A	269	Silent	HLA-A
TCGA-27-1830	TCGA-GBM	p.S359fs	359	Frame Shift Ins	HLA-A
TCGA-FF-A7CX	TCGA-DLBC	p.G231S	231	Missense	HLA-A
TCGA-FF-A7CX	TCGA-DLBC	p.D61fs	61	Frame Shift Ins	HLA-B
TCGA-78-7153	TCGA-LUAD	p.A269A	269	Silent	HLA-A
TCGA-EE-A3JH	TCGA-SKCM	p.A269A	269	Silent	HLA-A
TCGA-EL-A3GS	TCGA-THCA	p.T238T	238	Silent	HLA-B
TCGA-BG-A222	TCGA-UCEC	p.C188R	188	Missense	HLA-A
TCGA-D6-A6EK	TCGA-HNSC	p.E43*	43	Nonsense	HLA-A
TCGA-FF-A7CR	TCGA-DLBC	p.W75*	75	Nonsense	HLA-B
TCGA-98-8021	TCGA-LUSC	p.T238T	238	Silent	HLA-B
TCGA-98-8021	TCGA-LUSC	p.T238T	238	Silent	HLA-B
TCGA-GL-6846	TCGA-KIRP	p.E152*	152	Nonsense	HLA-C
TCGA-55-7815	TCGA-LUAD	p.G276V	276	Missense	HLA-C
TCGA-DU-8161	TCGA-LGG	p.A260T	260	Missense	HLA-A
TCGA-V1-A8MG	TCGA-PRAD	p.A269A	269	Silent	HLA-A
TCGA-WB-A80V	TCGA-PCPG	p.T214T	214	Silent	HLA-B
TCGA-CV-5973	TCGA-HNSC	p.V309fs	309	Frame Shift Del	HLA-B
TCGA-CV-5973	TCGA-HNSC	p.V309fs	309	Frame Shift Del	HLA-B
TCGA-H2-A422	TCGA-THCA	p.T214T	214	Silent	HLA-B
TCGA-VS-A9UR	TCGA-CESC	p.S48L	48	Missense	HLA-C
TCGA-VS-A9UR	TCGA-CESC	p.E79K	79	Missense	HLA-C
TCGA-A3-3317	TCGA-KIRC	p.A269A	269	Silent	HLA-A
TCGA-CD-5799	TCGA-STAD	p.A270S	270	Missense	HLA-A
TCGA-HT-7478	TCGA-LGG	p.A270S	270	Missense	HLA-A
TCGA-XN-A8T3	TCGA-PAAD	p.A269A	269	Silent	HLA-A
TCGA-XN-A8T3	TCGA-PAAD	p.T214T	214	Silent	HLA-B
TCGA-12-0829	TCGA-GBM	p.P208fs	208	Frame Shift Ins	HLA-A
TCGA-12-0829	TCGA-GBM	p.C227A	227	In Frame Ins	HLA-A
TCGA-12-0829	TCGA-GBM	p.P300fs	300	Frame Shift Ins	HLA-A
TCGA-12-0829	TCGA-GBM	p.P274L	274	In Frame Ins	HLA-C
TCGA-G4-6304	TCGA-COAD	p.W298*	298	Nonsense	HLA-A
TCGA-V1-A8MM	TCGA-PRAD	p.A269A	269	Silent	HLA-A
TCGA-FD-A3SL	TCGA-BLCA	p.E43*	43	Nonsense	HLA-B
TCGA-EC-A1QX	TCGA-UCEC	p.P209fs	209	Frame Shift Del	HLA-A
TCGA-XV-AB01	TCGA-SKCM	p.T214T	214	Silent	HLA-B
TCGA-28-2502	TCGA-GBM	p.A269A	269	Silent	HLA-A
TCGA-W3-A828	TCGA-SKCM	p.T214T	214	Silent	HLA-B
TCGA-85-8277	TCGA-LUSC	p.G25_splice	25	Splice	HLA-A
TCGA-19-1389	TCGA-GBM	p.L225fs	225	Frame Shift Ins	HLA-B
TCGA-E1-A7YV	TCGA-LGG	p.T214T	214	Silent	HLA-B
TCGA-78-7542	TCGA-LUAD	p.A269A	269	Silent	HLA-A
TCGA-BR-8361	TCGA-STAD	p.C125G	125	Missense	HLA-B
TCGA-E8-A415	TCGA-THCA	p.S37S	37	Silent	HLA-C
TCGA-FD-A3N5	TCGA-BLCA	p.D130D	130	Silent	HLA-C
TCGA-AQ-A7U7	TCGA-BRCA	p.C349S	349	Missense	HLA-B
TCGA-CR-7402	TCGA-HNSC	p.G261V	261	Missense	HLA-A
TCGA-CR-7402	TCGA-HNSC	p.G25_splice	25	Splice	HLA-B
TCGA-94-A4VJ	TCGA-LUSC	p.I312L	312	Missense	HLA-A
TCGA-FU-A3HZ	TCGA-CESC	p.T214P	214	Missense	HLA-A
TCGA-CG-5720	TCGA-STAD	p.A73P	73	Missense	HLA-B
TCGA-S9-A6TY	TCGA-LGG	p.A269A	269	Silent	HLA-A
TCGA-CV-A461	TCGA-HNSC	p.I148N	148	Missense	HLA-A
TCGA-BR-8589	TCGA-STAD	p.I237S	237	Missense	HLA-B
TCGA-BR-8589	TCGA-STAD	p.I237S	237	Missense	HLA-B
TCGA-ET-A2N5	TCGA-THCA	p.T323A	323	Missense	HLA-A
TCGA-ET-A2N5	TCGA-THCA	p.T323A	323	Missense	HLA-A
TCGA-GN-A4U4	TCGA-SKCM	p.L150P	150	Missense	HLA-A
TCGA-EJ-A46B	TCGA-PRAD	p.T214T	214	Silent	HLA-B
TCGA-2J-AABF	TCGA-PAAD	p.H216Y	216	Missense	HLA-A
TCGA-5C-A9VG	TCGA-LIHC	p.T240I	240	Missense	HLA-B
TCGA-FA-A86F	TCGA-DLBC	p.Q204*	204	Nonsense	HLA-B
TCGA-BR-8680	TCGA-STAD	p.N87S	87	Missense	HLA-A
TCGA-BR-8680	TCGA-STAD	p.S270P	270	Missense	HLA-A
TCGA-E7-A7XN	TCGA-BLCA	p.D61H	61	Missense	HLA-B
TCGA-E7-A7XN	TCGA-BLCA	p.L180L	180	Silent	HLA-B
TCGA-HD-A4C1	TCGA-HNSC	p.Q94P	94	Missense	HLA-A
TCGA-HD-A4C1	TCGA-HNSC	p.Q250E	250	Missense	HLA-B
TCGA-CN-A63Y	TCGA-HNSC	p.D207_splice	207	Splice	HLA-B
TCGA-OD-A75X	TCGA-SKCM	p.P234S	234	Missense	HLA-B
TCGA-12-0772	TCGA-GBM	p.Y233fs	233	Frame Shift Ins	HLA-A
TCGA-12-0772	TCGA-GBM	p.Y233fs	233	Frame Shift Ins	HLA-A
TCGA-FD-A3SN	TCGA-BLCA	p.E87E	87	Silent	HLA-C
TCGA-61-2000	TCGA-OV	p.G231S	231	Missense	HLA-A
TCGA-61-2000	TCGA-OV	p.A269A	269	Silent	HLA-A
TCGA-18-3409	TCGA-LUSC	p.T252T	252	Silent	HLA-B
TCGA-AB-2888	TCGA-LAML	p.R7G	7	Missense	HLA-B
TCGA-WE-AA9Y	TCGA-SKCM	p.A269A	269	Silent	HLA-A
TCGA-BR-8363	TCGA-STAD	p.L11P	11	Missense	HLA-C
TCGA-BR-8363	TCGA-STAD	p.A16fs	16	Frame Shift Ins	HLA-B
TCGA-BR-8363	TCGA-STAD	p.P209fs	209	Frame Shift Ins	HLA-B
TCGA-05-4417	TCGA-LUAD	p.V309V	309	Silent	HLA-A
TCGA-24-1426	TCGA-OV	p.A24fs	24	Frame Shift Ins	HLA-A
TCGA-EO-A3B0	TCGA-UCEC	p.K210Q	210	Missense	HLA-C
TCGA-EO-A3B0	TCGA-UCEC	p.V218V	218	Silent	HLA-A
TCGA-VQ-A8DV	TCGA-STAD	p.A269A	269	Silent	HLA-A
TCGA-VS-A9UD	TCGA-CESC	p.R339K	339	Missense	HLA-A
TCGA-VS-A9UD	TCGA-CESC	p.E172*	172	Nonsense	HLA-B
TCGA-VS-A9UD	TCGA-CESC	p.K145I	145	In Frame Del	HLA-B
TCGA-33-AASI	TCGA-LUSC	p.I312L	312	Missense	HLA-A
TCGA-ZG-A9L1	TCGA-PRAD	p.A269A	269	Silent	HLA-A
TCGA-BA-4077	TCGA-HNSC	p.A269A	269	Silent	HLA-A
TCGA-FB-AAPU	TCGA-PAAD	p.T214T	214	Silent	HLA-B
TCGA-CK-6746	TCGA-COAD	p.P209fs	209	Frame Shift Del	HLA-B
TCGA-AN-A0FL	TCGA-BRCA	p.S304C	304	Missense	HLA-B
TCGA-CQ-A4C6	TCGA-HNSC	p.D63N	63	Missense	HLA-C
TCGA-AJ-A3NE	TCGA-UCEC	p.R7*	7	Nonsense	HLA-A
TCGA-AJ-A3NE	TCGA-UCEC	p.S28P	28	Missense	HLA-B
TCGA-DA-A95V	TCGA-SKCM	p.W298C	298	Missense	HLA-C
TCGA-VQ-A91A	TCGA-STAD	p.A269A	269	Silent	HLA-A
TCGA-24-1564	TCGA-OV	p.A269A	269	Silent	HLA-A
TCGA-CD-A4MG	TCGA-STAD	p.R258K	258	Missense	HLA-B
TCGA-56-A5DR	TCGA-LUSC	p.A2P	2	Missense	HLA-A
TCGA-56-A5DR	TCGA-LUSC	p.A2P	2	Missense	HLA-A
TCGA-P5-A731	TCGA-LGG	p.A269A	269	Silent	HLA-A
TCGA-G2-A3VY	TCGA-BLCA	p.S350_splice	350	Splice	HLA-C
TCGA-G2-A3VY	TCGA-BLCA	p.S350_splice	350	Splice	HLA-C
TCGA-5M-AAT6	TCGA-COAD	p.P259H	259	Missense	HLA-A
TCGA-AA-3984	TCGA-COAD	p.K210N	210	Missense	HLA-B
TCGA-CG-5728	TCGA-STAD	p.A348V	348	Missense	HLA-B
TCGA-KC-A7F3	TCGA-PRAD	p.A269A	269	Silent	HLA-A
TCGA-D5-6927	TCGA-COAD	p.P209fs	209	Frame Shift Del	HLA-A
TCGA-A5-A2K7	TCGA-UCEC	p.T361fs	361	Frame Shift Del	HLA-A
TCGA-E6-A1LX	TCGA-UCEC	p.L134P	134	Missense	HLA-A
TCGA-E6-A1LX	TCGA-UCEC	p.A328T	328	Missense	HLA-B
TCGA-E6-A1LX	TCGA-UCEC	p.A328T	328	Missense	HLA-B
TCGA-XK-AAIW	TCGA-PRAD	p.P307S	307	Missense	HLA-C
TCGA-XK-AAIW	TCGA-PRAD	p.A114A	114	Silent	HLA-B
TCGA-XK-AAIW	TCGA-PRAD	p.A235T	235	Missense	HLA-B
TCGA-85-8479	TCGA-LUSC	p.A235T	235	Missense	HLA-B
TCGA-85-8479	TCGA-LUSC	p.A235T	235	Missense	HLA-B
TCGA-DS-A1OC	TCGA-CESC	p.W191*	191	Nonsense	HLA-B
TCGA-86-7953	TCGA-LUAD	p.A269A	269	Silent	HLA-A
TCGA-18-3410	TCGA-LUSC	p.A319E	319	Missense	HLA-B
TCGA-18-3410	TCGA-LUSC	p.A319E	319	Missense	HLA-B
TCGA-D9-A1JW	TCGA-SKCM	p.T214T	214	Silent	HLA-B
TCGA-F4-6703	TCGA-COAD	p.Q78*	78	Nonsense	HLA-B
TCGA-MV-A51V	TCGA-BLCA	p.C349_splice	349	Splice	HLA-B
TCGA-XM-A8RF	TCGA-THYM	p.W84S	84	Missense	HLA-C
TCGA-KK-A7B1	TCGA-PRAD	p.T214T	214	Silent	HLA-B
TCGA-AD-6889	TCGA-COAD	p.D247G	247	Missense	HLA-A
TCGA-AD-6889	TCGA-COAD	p.A141T	141	Missense	HLA-B
TCGA-85-8288	TCGA-LUSC	p.T238T	238	Silent	HLA-B
TCGA-Q1-A73P	TCGA-CESC	p.Q120H	120	Missense	HLA-A
TCGA-CN-A642	TCGA-HNSC	p.Q248*	248	Nonsense	HLA-B
TCGA-B0-4945	TCGA-KIRC	p.A269A	269	Silent	HLA-A
TCGA-91-A4BD	TCGA-LUAD	p.A269A	269	Silent	HLA-A
TCGA-D7-8579	TCGA-STAD	p.A114D	114	Missense	HLA-A
TCGA-IR-A3LL	TCGA-CESC	p.E299_splice	299	Splice	HLA-B
TCGA-B5-A1MX	TCGA-UCEC	p.E87K	87	Missense	HLA-A
TCGA-B5-A1MX	TCGA-UCEC	p.K145N	145	Missense	HLA-A
TCGA-B5-A1MR	TCGA-UCEC	p.L318M	318	Missense	HLA-C
TCGA-B5-A1MR	TCGA-UCEC	p.L318M	318	Missense	HLA-C
TCGA-VQ-A8PT	TCGA-STAD	p.A269A	269	Silent	HLA-A
TCGA-AB-2937	TCGA-LAML	p.I312L	312	Missense	HLA-A
TCGA-E8-A436	TCGA-THCA	p.A269A	269	Silent	HLA-A
TCGA-34-8454	TCGA-LUSC	p.Q120H	120	Missense	HLA-A
TCGA-34-8454	TCGA-LUSC	p.L150F	150	Missense	HLA-A
TCGA-LN-A49L	TCGA-ESCA	p.D54D	54	Silent	HLA-A
TCGA-EA-A50E	TCGA-CESC	p.E176*	176	Nonsense	HLA-A
TCGA-BR-4357	TCGA-STAD	p.A269A	269	Silent	HLA-A
TCGA-BR-4357	TCGA-STAD	p.A269A	269	Silent	HLA-A
TCGA-JW-A5VL	TCGA-CESC	p.G25_splice	25	Splice	HLA-A
TCGA-JW-A5VL	TCGA-CESC	p.Q111*	111	Nonsense	HLA-B
TCGA-JW-A5VL	TCGA-CESC	p.G25_splice	25	Splice	HLA-A
TCGA-JW-A5VL	TCGA-CESC	p.S95*	95	Nonsense	HLA-A
TCGA-C5-A1BL	TCGA-CESC	p.D207_splice	207	Splice	HLA-A
TCGA-DK-A3X1	TCGA-BLCA	p.T104T	104	Silent	HLA-B
TCGA-98-A53A	TCGA-LUSC	p.E178*	178	Nonsense	HLA-A
TCGA-ZF-AA5N	TCGA-BLCA	p.A269A	269	Silent	HLA-A
TCGA-2J-AAB6	TCGA-PAAD	p.T214T	214	Silent	HLA-B
TCGA-DU-7302	TCGA-LGG	p.A269A	269	Silent	HLA-A
TCGA-RQ-A6JB	TCGA-DLBC	p.G50V	50	Missense	HLA-A
TCGA-DG-A2KK	TCGA-CESC	p.L225L	225	Silent	HLA-C
TCGA-CR-5250	TCGA-HNSC	p.A269A	269	Silent	HLA-A
TCGA-P3-A6T6	TCGA-HNSC	p.Q165*	165	Nonsense	HLA-B
TCGA-RB-A7B8	TCGA-PAAD	p.T214T	214	Silent	HLA-B
TCGA-14-1458	TCGA-GBM	p.P291fs	291	Frame Shift Ins	HLA-C
TCGA-14-1458	TCGA-GBM	p.P291fs	291	Frame Shift Ins	HLA-C
TCGA-CM-4743	TCGA-COAD	p.D143G	143	Missense	HLA-A
TCGA-BQ-5877	TCGA-KIRP	p.A270S	270	Missense	HLA-A
TCGA-BQ-5877	TCGA-KIRP	p.A269A	269	Silent	HLA-A
TCGA-92-7340	TCGA-LUSC	p.S219C	219	Missense	HLA-B
TCGA-92-7340	TCGA-LUSC	p.S219C	219	Missense	HLA-B
TCGA-HV-A7OL	TCGA-PAAD	p.A260T	260	Missense	HLA-A
TCGA-C5-A2LX	TCGA-CESC	p.Q250*	250	Nonsense	HLA-B
TCGA-C5-A2LX	TCGA-CESC	p.E299_splice	299	Splice	HLA-A
TCGA-BR-4257	TCGA-STAD	p.P209fs	209	Frame Shift Del	HLA-A
TCGA-JY-A93F	TCGA-ESCA	p.E222*	222	Nonsense	HLA-B
TCGA-CN-6012	TCGA-HNSC	p.W157*	157	Nonsense	HLA-A
TCGA-06-A6S1	TCGA-GBM	p.A270S	270	Missense	HLA-A
TCGA-HU-A4GN	TCGA-STAD	p.W191L	191	Missense	HLA-B
TCGA-5P-A9KA	TCGA-KIRP	p.K90fs	90	Frame Shift Ins	HLA-C
TCGA-AB-2840	TCGA-LAML	p.A269A	269	Silent	HLA-A
TCGA-AB-2840	TCGA-LAML	p.T214T	214	Silent	HLA-B
TCGA-F7-8298	TCGA-HNSC	p.T214T	214	Silent	HLA-B
TCGA-55-A491	TCGA-LUAD	p.T252P	252	Missense	HLA-A
TCGA-04-1648	TCGA-OV	p.K341Y	341	In Frame Ins	HLA-C
TCGA-NH-A5IV	TCGA-COAD	p.W157G	157	Missense	HLA-C
TCGA-NH-A5IV	TCGA-COAD	p.H215fs	215	Frame Shift Del	HLA-B
TCGA-BR-4362	TCGA-STAD	p.Y91C	91	Missense	HLA-C
TCGA-IR-A3LK	TCGA-CESC	p.E299_splice	299	Splice	HLA-B
TCGA-IR-A3LK	TCGA-CESC	p.T323A	323	Missense	HLA-A
TCGA-IR-A3LK	TCGA-CESC	p.Y281fs	281	Frame Shift Ins	HLA-A
TCGA-CW-5583	TCGA-KIRC	p.H216Y	216	Missense	HLA-A
TCGA-CV-6943	TCGA-HNSC	p.E299_splice	299	Splice	HLA-A
TCGA-BS-A0U8	TCGA-UCEC	p.W241R	241	Missense	HLA-B
TCGA-QT-A69Q	TCGA-PCPG	p.I312L	312	Missense	HLA-A
TCGA-FI-A2D5	TCGA-UCEC	p.T34I	34	Missense	HLA-C
TCGA-FI-A2D5	TCGA-UCEC	p.S112S	112	Silent	HLA-A
TCGA-FI-A2D5	TCGA-UCEC	p.E253K	253	Missense	HLA-B
TCGA-FI-A2D5	TCGA-UCEC	p.R280I	280	Missense	HLA-B
TCGA-C5-A3HD	TCGA-CESC	p.E201*	201	Nonsense	HLA-A
TCGA-C5-A3HD	TCGA-CESC	p.E201*	201	Nonsense	HLA-A
TCGA-F4-6704	TCGA-COAD	p.D207_splice	207	Splice	HLA-A
TCGA-51-6867	TCGA-LUSC	p.Q266*	266	Nonsense	HLA-A
TCGA-ER-A19A	TCGA-SKCM	p.A269A	269	Silent	HLA-A
TCGA-FW-A5DY	TCGA-SKCM	p.A269A	269	Silent	HLA-A
TCGA-4Z-AA84	TCGA-BLCA	p.H215Y	215	Missense	HLA-C
TCGA-AB-2872	TCGA-LAML	p.G231S	231	Missense	HLA-A
TCGA-AB-2872	TCGA-LAML	p.G231S	231	Missense	HLA-A
TCGA-AB-2872	TCGA-LAML	p.T214T	214	Silent	HLA-B
TCGA-A5-A0G1	TCGA-UCEC	p.R106R	106	Silent	HLA-B
TCGA-14-0866	TCGA-GBM	p.A269fs	269	Frame Shift Ins	HLA-C
TCGA-FA-A4BB	TCGA-DLBC	p.Q179*	179	Nonsense	HLA-A
TCGA-CV-6962	TCGA-HNSC	p.T214T	214	Silent	HLA-B
TCGA-XJ-A83F	TCGA-PRAD	p.A269A	269	Silent	HLA-A
TCGA-BR-A44T	TCGA-STAD	p.A269A	269	Silent	HLA-A
TCGA-BR-A44T	TCGA-STAD	p.T214T	214	Silent	HLA-B
TCGA-DD-AAE9	TCGA-LIHC	p.E43V	43	Missense	HLA-A
TCGA-62-A470	TCGA-LUAD	p.G124S	124	Missense	HLA-B
TCGA-AM-5821	TCGA-COAD	p.P209fs	209	Frame Shift Del	HLA-A
TCGA-AM-5821	TCGA-COAD	p.P209fs	209	Frame Shift Del	HLA-A
TCGA-AM-5821	TCGA-COAD	p.R7fs	7	Frame Shift Del	HLA-B
TCGA-06-5411	TCGA-GBM	p.A269A	269	Silent	HLA-A
TCGA-06-5411	TCGA-GBM	p.A269A	269	Silent	HLA-A
TCGA-23-1022	TCGA-OV	p.A269A	269	Silent	HLA-A
TCGA-23-1022	TCGA-OV	p.T214T	214	Silent	HLA-B
TCGA-DU-5872	TCGA-LGG	p.I312L	312	Missense	HLA-A
TCGA-D5-6920	TCGA-COAD	p.H212fs	212	Frame Shift Del	HLA-B
TCGA-D5-6920	TCGA-COAD	p.H212fs	212	Frame Shift Del	HLA-B
TCGA-05-4382	TCGA-LUAD	p.A269A	269	Silent	HLA-A
TCGA-2F-A9KQ	TCGA-BLCA	p.A269A	269	Silent	HLA-A
TCGA-D3-A3MO	TCGA-SKCM	p.T238T	238	Silent	HLA-B
TCGA-D3-A3MO	TCGA-SKCM	p.T238T	238	Silent	HLA-B
TCGA-G9-6366	TCGA-PRAD	p.A269A	269	Silent	HLA-A
TCGA-A2-A3Y0	TCGA-BRCA	p.I312L	312	Missense	HLA-A
TCGA-D3-A2JE	TCGA-SKCM	p.T214T	214	Silent	HLA-B
TCGA-G3-AAUZ	TCGA-LIHC	p.T264I	264	Missense	HLA-A
TCGA-22-5492	TCGA-LUSC	p.A269A	269	Silent	HLA-A
TCGA-24-1419	TCGA-OV	p.T214T	214	Silent	HLA-B
TCGA-24-1419	TCGA-OV	p.T214T	214	Silent	HLA-B
TCGA-66-2794	TCGA-LUSC	p.T214T	214	Silent	HLA-B
TCGA-EM-A2CP	TCGA-THCA	p.A269A	269	Silent	HLA-A
TCGA-WY-A85D	TCGA-LGG	p.A269A	269	Silent	HLA-A
TCGA-WY-A85D	TCGA-LGG	p.A269A	269	Silent	HLA-A
TCGA-HE-7130	TCGA-KIRP	p.F60F	60	Silent	HLA-B
TCGA-58-A46M	TCGA-LUSC	p.T323A	323	Missense	HLA-A
TCGA-2F-A9KO	TCGA-BLCA	p.S231G	231	Missense	HLA-A
TCGA-2F-A9KO	TCGA-BLCA	p.T214T	214	Silent	HLA-B
TCGA-DD-A1EG	TCGA-LIHC	p.G50fs	50	Frame Shift Del	HLA-A
TCGA-DD-A1EG	TCGA-LIHC	p.A235fs	235	Frame Shift Del	HLA-A
TCGA-DD-A1EG	TCGA-LIHC	p.R45fs	45	Frame Shift Del	HLA-A
TCGA-DD-A1EG	TCGA-LIHC	p.A16fs	16	Frame Shift Del	HLA-B
TCGA-DD-A1EG	TCGA-LIHC	p.R38fs	38	Frame Shift Del	HLA-B
TCGA-DD-A1EG	TCGA-LIHC	p.P129fs	129	Frame Shift Del	HLA-C
TCGA-DD-A1EG	TCGA-LIHC	p.L294fs	294	Frame Shift Del	HLA-C
TCGA-DD-A1EG	TCGA-LIHC	p.R7fs	7	Frame Shift Del	HLA-C
TCGA-CD-A4MJ	TCGA-STAD	p.Q266R	266	Missense	HLA-B
TCGA-14-1829	TCGA-GBM	p.T323A	323	Missense	HLA-A
TCGA-14-1829	TCGA-GBM	p.T323A	323	Missense	HLA-A
TCGA-28-1752	TCGA-GBM	p.A269A	269	Silent	HLA-A
TCGA-28-1752	TCGA-GBM	p.A269A	269	Silent	HLA-A
TCGA-CG-4442	TCGA-STAD	p.P209fs	209	Frame Shift Del	HLA-B
TCGA-CV-5976	TCGA-HNSC	p.R7*	7	Nonsense	HLA-A
TCGA-D7-A6ET	TCGA-STAD	p.R243R	243	Silent	HLA-C
TCGA-BR-4371	TCGA-STAD	p.A269A	269	Silent	HLA-A
TCGA-12-1089	TCGA-GBM	p.I312L	312	Missense	HLA-A
TCGA-FA-A82F	TCGA-DLBC	p.G115_splice	115	Splice	HLA-B
TCGA-CR-7395	TCGA-HNSC	p.G25_splice	25	Splice	HLA-A
TCGA-CR-7395	TCGA-HNSC	p.H216fs	216	Frame Shift Ins	HLA-B
TCGA-CR-7395	TCGA-HNSC	p.H216fs	216	Frame Shift Ins	HLA-B
TCGA-14-1794	TCGA-GBM	p.T214T	214	Silent	HLA-B
TCGA-ER-A1A1	TCGA-SKCM	p.R243L	243	Missense	HLA-B
TCGA-ER-A1A1	TCGA-SKCM	p.R243L	243	Missense	HLA-B
TCGA-AX-A0J0	TCGA-UCEC	p.S112R	112	Missense	HLA-B
TCGA-CG-4306	TCGA-STAD	p.Q277*	277	Nonsense	HLA-A
TCGA-CG-4306	TCGA-STAD	p.E201*	201	Nonsense	HLA-B
TCGA-E1-A7YS	TCGA-LGG	p.A269A	269	Silent	HLA-A
TCGA-56-7823	TCGA-LUSC	p.Q279L	279	Missense	HLA-C
TCGA-EE-A3AE	TCGA-SKCM	p.T214T	214	Silent	HLA-B
TCGA-2W-A8YY	TCGA-CESC	p.H216Y	216	Missense	HLA-A
TCGA-D7-A6EZ	TCGA-STAD	p.E176*	176	Nonsense	HLA-A
TCGA-D7-A6EZ	TCGA-STAD	p.E185*	185	Nonsense	HLA-B
TCGA-EY-A1H0	TCGA-UCEC	p.Y142*	142	Nonsense	HLA-A
TCGA-C8-A3M7	TCGA-BRCA	p.G231S	231	Missense	HLA-A
TCGA-VS-A9UY	TCGA-CESC	p.E82fs	82	Frame Shift Ins	HLA-B
TCGA-EE-A29D	TCGA-SKCM	p.L10F	10	Missense	HLA-A
TCGA-V1-A8MF	TCGA-PRAD	p.A269A	269	Silent	HLA-A
TCGA-L5-A8NM	TCGA-ESCA	p.Y142H	142	Missense	HLA-C
TCGA-L5-A8NM	TCGA-ESCA	p.Y31H	31	Missense	HLA-C
TCGA-L5-A8NM	TCGA-ESCA	p.E79D	79	Missense	HLA-A
TCGA-L5-A8NM	TCGA-ESCA	p.Q286*	286	Nonsense	HLA-A
TCGA-3M-AB46	TCGA-STAD	p.T214T	214	Silent	HLA-B
TCGA-DF-A2KU	TCGA-UCEC	p.R205H	205	Missense	HLA-A
TCGA-DF-A2KU	TCGA-UCEC	p.A163T	163	Missense	HLA-B
TCGA-DF-A2KU	TCGA-UCEC	p.S28fs	28	Frame Shift Del	HLA-B
TCGA-28-2509	TCGA-GBM	p.A269A	269	Silent	HLA-A
TCGA-EY-A5W2	TCGA-UCEC	p.G25_splice	25	Splice	HLA-A
TCGA-CR-6467	TCGA-HNSC	p.L154fs	154	Frame Shift Del	HLA-A
TCGA-76-6285	TCGA-GBM	p.A269A	269	Silent	HLA-A
TCGA-BC-A112	TCGA-LIHC	p.Y83fs	83	Frame Shift Ins	HLA-A
TCGA-BC-A112	TCGA-LIHC	p.P81fs	81	Frame Shift Ins	HLA-B
TCGA-BC-A112	TCGA-LIHC	p.D251fs	251	Frame Shift Ins	HLA-C
TCGA-BC-A112	TCGA-LIHC	p.P209fs	209	Frame Shift Ins	HLA-C
TCGA-BC-A112	TCGA-LIHC	p.L225fs	225	Frame Shift Ins	HLA-C
TCGA-F7-A620	TCGA-HNSC	p.R7*	7	Nonsense	HLA-B
TCGA-F7-A620	TCGA-HNSC	p.R7*	7	Nonsense	HLA-B
TCGA-ZF-A9R5	TCGA-BLCA	p.A269A	269	Silent	HLA-A
TCGA-EX-A69L	TCGA-CESC	p.D207_splice	207	Splice	HLA-A
TCGA-EX-A69L	TCGA-CESC	p.Q303H	303	Missense	HLA-A
TCGA-QK-A6IF	TCGA-HNSC	p.L150Q	150	Missense	HLA-A
TCGA-QK-A6IF	TCGA-HNSC	p.V271fs	271	Frame Shift Del	HLA-A
TCGA-14-0871	TCGA-GBM	p.M213E	213	In Frame Ins	HLA-A
TCGA-14-0871	TCGA-GBM	p.A260fs	260	Frame Shift Ins	HLA-B
TCGA-CD-8531	TCGA-STAD	p.G50D	50	Missense	HLA-B
TCGA-12-0692	TCGA-GBM	p.A269A	269	Silent	HLA-A
TCGA-12-0692	TCGA-GBM	p.A269A	269	Silent	HLA-A
TCGA-XF-A8HE	TCGA-BLCA	p.S101R	101	Missense	HLA-B
TCGA-WE-A8ZX	TCGA-SKCM	p.A269A	269	Silent	HLA-A
TCGA-95-7562	TCGA-LUAD	p.R280fs	280	Frame Shift Del	HLA-A
TCGA-95-7562	TCGA-LUAD	p.Y109N	109	In Frame Del	HLA-B
TCGA-HU-A4G8	TCGA-STAD	p.A16fs	16	Frame Shift Del	HLA-B
TCGA-HU-A4G8	TCGA-STAD	p.G80fs	80	Frame Shift Del	HLA-B
TCGA-EA-A3Y4	TCGA-CESC	p.Q120H	120	Missense	HLA-A
TCGA-EA-A3Y4	TCGA-CESC	p.E152*	152	Nonsense	HLA-B
TCGA-DW-5561	TCGA-KIRP	p.A269A	269	Silent	HLA-A
TCGA-MP-A4T2	TCGA-LUAD	p.V3V	3	Silent	HLA-C
TCGA-MP-A4T2	TCGA-LUAD	p.V3V	3	Silent	HLA-C
TCGA-B5-A3FC	TCGA-UCEC	p.G25V	25	Missense	HLA-B
TCGA-B5-A3FC	TCGA-UCEC	p.A348V	348	Missense	HLA-B
TCGA-B5-A3FC	TCGA-UCEC	p.H212H	212	Silent	HLA-C
TCGA-C5-A7UI	TCGA-CESC	p.D143Y	143	Missense	HLA-B
TCGA-F7-A50J	TCGA-HNSC	p.L9L	9	Silent	HLA-A
TCGA-22-5472	TCGA-LUSC	p.A269A	269	Silent	HLA-A
TCGA-D3-A51T	TCGA-SKCM	p.A269A	269	Silent	HLA-A
TCGA-34-5927	TCGA-LUSC	p.V9L	9	Missense	HLA-B
TCGA-34-5927	TCGA-LUSC	p.V9L	9	Missense	HLA-B
TCGA-58-8391	TCGA-LUSC	p.T214T	214	Silent	HLA-B
TCGA-QR-A70T	TCGA-PCPG	p.A269A	269	Silent	HLA-A
TCGA-60-2698	TCGA-LUSC	p.E299_splice	299	Splice	HLA-A
TCGA-06-0169	TCGA-GBM	p.A348A	348	Silent	HLA-B
TCGA-ZF-A9RG	TCGA-BLCA	p.A269A	269	Silent	HLA-A
TCGA-ZF-A9RG	TCGA-BLCA	p.T214T	214	Silent	HLA-B
TCGA-WS-AB45	TCGA-COAD	p.F232L	232	Missense	HLA-A
TCGA-WS-AB45	TCGA-COAD	p.A160V	160	Missense	HLA-A
TCGA-B0-5099	TCGA-KIRC	p.A269A	269	Silent	HLA-A
TCGA-05-4244	TCGA-LUAD	p.A269A	269	Silent	HLA-A
TCGA-BR-7707	TCGA-STAD	p.G115V	115	Missense	HLA-C
TCGA-JX-A3Q0	TCGA-CESC	p.E299_splice	299	Splice	HLA-A
TCGA-JX-A3Q0	TCGA-CESC	p.E43*	43	Nonsense	HLA-B
TCGA-JX-A3Q0	TCGA-CESC	p.A159E	159	Missense	HLA-B
TCGA-17-Z044	TCGA-LUAD	p.A269A	269	Silent	HLA-A
TCGA-AR-A0TY	TCGA-BRCA	p.S112fs	112	Frame Shift Ins	HLA-B
TCGA-B7-5816	TCGA-STAD	p.E299_splice	299	Splice	HLA-B
TCGA-B7-5816	TCGA-STAD	p.E299_splice	299	Splice	HLA-B
TCGA-DC-6682	TCGA-READ	p.Y31S	31	Missense	HLA-B
TCGA-DC-6682	TCGA-READ	p.H117Y	117	Missense	HLA-B
TCGA-DC-6682	TCGA-READ	p.Y31S	31	Missense	HLA-B
TCGA-DC-6682	TCGA-READ	p.H117Y	117	Missense	HLA-B
TCGA-D3-A8GM	TCGA-SKCM	p.V255M	255	Missense	HLA-A
TCGA-2Y-A9GU	TCGA-LIHC	p.Y51C	51	Missense	HLA-B
TCGA-AP-A056	TCGA-UCEC	p.R280I	280	Missense	HLA-B
TCGA-AP-A056	TCGA-UCEC	p.R280I	280	Missense	HLA-C
TCGA-AP-A056	TCGA-UCEC	p.E288K	288	Missense	HLA-C
TCGA-AP-A056	TCGA-UCEC	p.R280I	280	Missense	HLA-C
TCGA-AP-A056	TCGA-UCEC	p.E288K	288	Missense	HLA-C
TCGA-EL-A3CW	TCGA-THCA	p.A269A	269	Silent	HLA-A
TCGA-YY-A8LH	TCGA-PAAD	p.A269A	269	Silent	HLA-A
TCGA-YY-A8LH	TCGA-PAAD	p.A269A	269	Silent	HLA-A
TCGA-BR-4253	TCGA-STAD	p.T214T	214	Silent	HLA-B
TCGA-BR-8591	TCGA-STAD	p.P209fs	209	Frame Shift Del	HLA-B
TCGA-DA-A3F3	TCGA-SKCM	p.T238I	238	Missense	HLA-C
TCGA-SQ-A6I6	TCGA-PCPG	p.A269A	269	Silent	HLA-A
TCGA-04-1343	TCGA-OV	p.A269A	269	Silent	HLA-A
TCGA-HU-A4GT	TCGA-STAD	p.L105P	105	Missense	HLA-B
TCGA-HU-A4GT	TCGA-STAD	p.A16fs	16	Frame Shift Ins	HLA-A
TCGA-A2-A0ES	TCGA-BRCA	p.H216Y	216	Missense	HLA-A
TCGA-06-2566	TCGA-GBM	p.A269A	269	Silent	HLA-A
TCGA-W3-AA1R	TCGA-SKCM	p.A269A	269	Silent	HLA-A
TCGA-W3-AA1R	TCGA-SKCM	p.S302S	302	Silent	HLA-C
TCGA-DU-7008	TCGA-LGG	p.A269A	269	Silent	HLA-A
TCGA-AD-A5EJ	TCGA-COAD	p.P209fs	209	Frame Shift Del	HLA-A
TCGA-K4-A5RH	TCGA-BLCA	p.A269A	269	Silent	HLA-A
TCGA-AD-5900	TCGA-COAD	p.Y123H	123	Missense	HLA-C
TCGA-AD-5900	TCGA-COAD	p.V312fs	312	Frame Shift Ins	HLA-B
TCGA-AD-5900	TCGA-COAD	p.V312fs	312	Frame Shift Ins	HLA-B
TCGA-D1-A2G0	TCGA-UCEC	p.Y233Y	233	Silent	HLA-A
TCGA-63-A5MR	TCGA-LUSC	p.A269A	269	Silent	HLA-A
TCGA-63-A5MR	TCGA-LUSC	p.A269A	269	Silent	HLA-A
TCGA-C5-A1BQ	TCGA-CESC	p.E113*	113	Nonsense	HLA-A
TCGA-E1-A7Z4	TCGA-LGG	p.V255M	255	Missense	HLA-A
TCGA-AB-2939	TCGA-LAML	p.A269A	269	Silent	HLA-A
TCGA-N5-A4RM	TCGA-UCS	p.T214T	214	Silent	HLA-B
TCGA-EE-A3JD	TCGA-SKCM	p.G261R	261	Missense	HLA-C
TCGA-78-7155	TCGA-LUAD	p.T214T	214	Silent	HLA-B
TCGA-BL-A5ZZ	TCGA-BLCA	p.A269A	269	Silent	HLA-A
TCGA-86-8672	TCGA-LUAD	p.R99L	99	Missense	HLA-C
TCGA-86-8672	TCGA-LUAD	p.R99L	99	Missense	HLA-C
TCGA-EW-A423	TCGA-BRCA	p.T323A	323	Missense	HLA-A
TCGA-QR-A705	TCGA-PCPG	p.T214T	214	Silent	HLA-B
TCGA-HF-7132	TCGA-STAD	p.W171*	171	Nonsense	HLA-C
TCGA-AU-6004	TCGA-COAD	p.L105P	105	Missense	HLA-B
TCGA-AU-6004	TCGA-COAD	p.L105R	105	Missense	HLA-C
TCGA-AU-6004	TCGA-COAD	p.F232Y	232	In Frame Del	HLA-A
TCGA-HC-A9TE	TCGA-PRAD	p.A269A	269	Silent	HLA-A
TCGA-A4-A5Y0	TCGA-KIRP	p.F32V	32	Missense	HLA-A
TCGA-DQ-5625	TCGA-HNSC	p.A269A	269	Silent	HLA-A
TCGA-BT-A2LB	TCGA-BLCA	p.A269A	269	Silent	HLA-A
TCGA-AZ-4315	TCGA-COAD	p.Y147C	147	Missense	HLA-A
TCGA-AZ-4315	TCGA-COAD	p.A206V	206	Missense	HLA-C
TCGA-70-6723	TCGA-LUSC	p.A269A	269	Silent	HLA-A
TCGA-B5-A11E	TCGA-UCEC	p.E246D	246	Missense	HLA-A
TCGA-B5-A11E	TCGA-UCEC	p.E246D	246	Missense	HLA-A
TCGA-D5-6930	TCGA-COAD	p.W84*	84	Nonsense	HLA-B
TCGA-D5-6930	TCGA-COAD	p.C227*	227	Nonsense	HLA-B
TCGA-A5-A0G2	TCGA-UCEC	p.V309M	309	Missense	HLA-A
TCGA-KQ-A41Q	TCGA-BLCA	p.Q279K	279	Missense	HLA-B
TCGA-KQ-A41Q	TCGA-BLCA	p.Q279K	279	Missense	HLA-B
TCGA-55-7576	TCGA-LUAD	p.S231G	231	Missense	HLA-A
TCGA-AB-2871	TCGA-LAML	p.A269A	269	Silent	HLA-A
TCGA-CR-6473	TCGA-HNSC	p.T214T	214	Silent	HLA-B
TCGA-AD-6964	TCGA-COAD	p.D143N	143	Missense	HLA-C
TCGA-AB-2901	TCGA-LAML	p.A269A	269	Silent	HLA-A
TCGA-W4-A7U2	TCGA-TGCT	p.H216Y	216	Missense	HLA-A
TCGA-61-2110	TCGA-OV	p.A2fs	2	Frame Shift Ins	HLA-A
TCGA-DJ-A4UP	TCGA-THCA	p.A269A	269	Silent	HLA-A
TCGA-B8-5163	TCGA-KIRC	p.A269A	269	Silent	HLA-A
TCGA-15-1446	TCGA-GBM	p.R243Q	243	Missense	HLA-A
TCGA-15-1446	TCGA-GBM	p.A269A	269	Silent	HLA-A
TCGA-HU-8602	TCGA-STAD	p.A269fs	269	Frame Shift Ins	HLA-A
TCGA-ZG-A9LY	TCGA-PRAD	p.A269A	269	Silent	HLA-A
TCGA-ZG-A9LY	TCGA-PRAD	p.A269A	269	Silent	HLA-A
TCGA-EY-A215	TCGA-UCEC	p.A93A	93	Silent	HLA-A
TCGA-CK-6751	TCGA-COAD	p.G115_splice	115	Splice	HLA-B
TCGA-CV-6937	TCGA-HNSC	p.W157*	157	Nonsense	HLA-A
TCGA-IR-A3LH	TCGA-CESC	p.D338_splice	338	Splice	HLA-A
TCGA-IR-A3LH	TCGA-CESC	p.Q250*	250	Nonsense	HLA-B
TCGA-IR-A3LH	TCGA-CESC	p.Q250*	250	Nonsense	HLA-B
TCGA-F2-A8YN	TCGA-PAAD	p.A269A	269	Silent	HLA-A
TCGA-GC-A3YS	TCGA-BLCA	p.G25_splice	25	Splice	HLA-A
TCGA-KK-A7AQ	TCGA-PRAD	p.T214T	214	Silent	HLA-B
TCGA-AB-2957	TCGA-LAML	p.P209fs	209	Frame Shift Ins	HLA-B
TCGA-EM-A22L	TCGA-THCA	p.A269A	269	Silent	HLA-A
TCGA-ZF-AA52	TCGA-BLCA	p.T214T	214	Silent	HLA-B
TCGA-38-4628	TCGA-LUAD	p.A269A	269	Silent	HLA-A
TCGA-DB-5273	TCGA-LGG	p.T323A	323	Missense	HLA-A
TCGA-93-A4JQ	TCGA-LUAD	p.T238I	238	Missense	HLA-A
TCGA-FY-A3TY	TCGA-THCA	p.A269A	269	Silent	HLA-A
TCGA-F1-A448	TCGA-STAD	p.P209fs	209	Frame Shift Del	HLA-A
TCGA-A5-A2K3	TCGA-UCEC	p.T162M	162	Missense	HLA-C
TCGA-DU-5871	TCGA-LGG	p.A269A	269	Silent	HLA-A
TCGA-24-0982	TCGA-OV	p.A260T	260	Missense	HLA-A
TCGA-24-0982	TCGA-OV	p.T214T	214	Silent	HLA-B
TCGA-D6-6516	TCGA-HNSC	p.Q139*	139	Nonsense	HLA-B
TCGA-UC-A7PI	TCGA-CESC	p.R99P	99	Missense	HLA-A
TCGA-UC-A7PI	TCGA-CESC	p.V321M	321	Missense	HLA-A
TCGA-EI-6882	TCGA-READ	p.S301S	301	Silent	HLA-A
TCGA-EI-6882	TCGA-READ	p.S301S	301	Silent	HLA-A
TCGA-D8-A1XQ	TCGA-BRCA	p.G339_splice	339	Splice	HLA-C
TCGA-CG-5726	TCGA-STAD	p.I237F	237	Missense	HLA-B
TCGA-CG-5726	TCGA-STAD	p.I237F	237	Missense	HLA-B
TCGA-W5-AA2R	TCGA-CHOL	p.R7G	7	Missense	HLA-A
TCGA-AK-3455	TCGA-KIRC	p.T214T	214	Silent	HLA-B
TCGA-W3-A824	TCGA-SKCM	p.C227*	227	Nonsense	HLA-B
TCGA-AA-3672	TCGA-COAD	p.R258M	258	Missense	HLA-C
TCGA-AA-3672	TCGA-COAD	p.T240fs	240	Frame Shift Del	HLA-A
TCGA-AA-3672	TCGA-COAD	p.T240fs	240	Frame Shift Del	HLA-A
TCGA-AA-3672	TCGA-COAD	p.P209fs	209	Frame Shift Del	HLA-B
TCGA-24-1422	TCGA-OV	p.Y281fs	281	Frame Shift Ins	HLA-B
TCGA-AB-2912	TCGA-LAML	p.A269A	269	Silent	HLA-A
TCGA-AB-2912	TCGA-LAML	p.T214T	214	Silent	HLA-B
TCGA-96-A4JK	TCGA-LUSC	p.Y183F	183	Missense	HLA-C
TCGA-19-1385	TCGA-GBM	p.A269A	269	Silent	HLA-A
TCGA-ZF-A9R2	TCGA-BLCA	p.T214T	214	Silent	HLA-B
TCGA-38-7271	TCGA-LUAD	p.T214T	214	Silent	HLA-B
TCGA-38-7271	TCGA-LUAD	p.T238T	238	Silent	HLA-B
TCGA-17-Z027	TCGA-LUAD	p.A269A	269	Silent	HLA-A
TCGA-CD-8536	TCGA-STAD	p.A16fs	16	Frame Shift Ins	HLA-A
TCGA-2L-AAQJ	TCGA-PAAD	p.A269A	269	Silent	HLA-A
TCGA-2L-AAQJ	TCGA-PAAD	p.A269A	269	Silent	HLA-A
TCGA-G4-6302	TCGA-COAD	p.W241*	241	Nonsense	HLA-B
TCGA-CQ-7063	TCGA-HNSC	p.L225L	225	Silent	HLA-B
TCGA-GN-A269	TCGA-SKCM	p.A269A	269	Silent	HLA-A
TCGA-13-0800	TCGA-OV	p.T214T	214	Silent	HLA-B
TCGA-D5-6541	TCGA-COAD	p.P39fs	39	Frame Shift Del	HLA-A
TCGA-13-0899	TCGA-OV	p.T214T	214	Silent	HLA-B
TCGA-XR-A8TC	TCGA-LIHC	p.G124R	124	Missense	HLA-B
TCGA-55-8085	TCGA-LUAD	p.E277E	277	Silent	HLA-C
TCGA-AA-3492	TCGA-COAD	p.Q78*	78	Nonsense	HLA-A
TCGA-DU-8167	TCGA-LGG	p.T238T	238	Silent	HLA-B
TCGA-QG-A5Z2	TCGA-COAD	p.G261A	261	Missense	HLA-B
TCGA-QG-A5Z2	TCGA-COAD	p.A16fs	16	Frame Shift Ins	HLA-B
TCGA-93-8067	TCGA-LUAD	p.E89*	89	Nonsense	B2M
TCGA-93-8067	TCGA-LUAD	p.E89G	89	Missense	B2M
TCGA-OD-A75X	TCGA-SKCM		19	Splice	B2M
TCGA-C5-A1MN	TCGA-CESC	p.E56*	56	Nonsense	B2M
TCGA-AX-A1CF	TCGA-UCEC	p.L13X	13	Frame Shift Del	B2M
TCGA-EI-6883	TCGA-READ	p.L13X	13	Frame Shift Del	B2M
TCGA-BR-8487	TCGA-STAD	p.M1I	1	Translation Start Site	B2M
TCGA-BR-8487	TCGA-STAD	p.E94EX	94	Frame Shift Ins	B2M
TCGA-86-6851	TCGA-LUAD	p.E70*	70	Nonsense	B2M
TCGA-56-8307	TCGA-LUSC	p.L13X	13	Frame Shift Del	B2M
TCGA-AA-3510	TCGA-COAD	p.E56*	56	Nonsense	B2M
TCGA-AA-3510	TCGA-COAD	p.E67*	67	Nonsense	B2M
TCGA-GR-A4D9	TCGA-DLBC	p.Y46X	46	Frame Shift Del	B2M
TCGA-AR-A0TX	TCGA-BRCA	p.R3C	3	Missense	B2M
TCGA-EI-6882	TCGA-READ	p.L107X	107	Frame Shift Del	B2M
TCGA-CG-5728	TCGA-STAD	p.L13X	13	Frame Shift Del	B2M
TCGA-CG-5728	TCGA-STAD	p.W115WX	115	Frame Shift Ins	B2M
TCGA-EO-A3AY	TCGA-UCEC	p.E56*	56	Nonsense	B2M
TCGA-CR-5243	TCGA-HNSC	p.L13X	13	Frame Shift Del	B2M
TCGA-XF-A9SI	TCGA-BLCA	p.L15V	15	Missense	B2M
TCGA-GL-7966	TCGA-KIRP	p.L13X	13	Frame Shift Del	B2M
TCGA-GL-7966	TCGA-KIRP	p.S31SX	31	Frame Shift Ins	B2M
TCGA-A6-2672	TCGA-COAD	p.E67X	67	Frame Shift Del	B2M
TCGA-B5-A0JY	TCGA-UCEC	p.R117*	117	Nonsense	B2M
TCGA-62-8399	TCGA-LUAD	p.L43L	43	Silent	B2M
TCGA-GS-A9TY	TCGA-DLBC	p.M1L	1	Translation Start Site	B2M
TCGA-T2-A6X2	TCGA-HNSC	p.E97K	97	Missense	B2M
TCGA-E2-A10C	TCGA-BRCA	p.L15F	15	Missense	B2M
TCGA-RD-A8NB	TCGA-STAD	p.T91TX	91	Frame Shift Ins	B2M
TCGA-RQ-A6JB	TCGA-DLBC	p.D54V	54	Missense	B2M
TCGA-RQ-A6JB	TCGA-DLBC	p.D79Y	79	Missense	B2M
TCGA-RQ-A6JB	TCGA-DLBC	p.Y86D	86	Missense	B2M
TCGA-55-8089	TCGA-LUAD	p.E19*	19	Nonsense	B2M
TCGA-F4-6703	TCGA-COAD	p.L12P	12	Missense	B2M
TCGA-DK-A1A5	TCGA-BLCA	p.D54N	54	Missense	B2M
TCGA-QG-A5YW	TCGA-COAD		116	Splice	B2M
TCGA-OR-A5LB	TCGA-ACC	p.L13X	13	Frame Shift Del	B2M
TCGA-GS-A9TW	TCGA-DLBC	p.L13X	13	Frame Shift Del	B2M
TCGA-CK-6746	TCGA-COAD	p.M1I	1	Translation Start Site	B2M
TCGA-CK-6746	TCGA-COAD	p.L13X	13	Frame Shift Del	B2M
TCGA-AZ-6601	TCGA-COAD		23	Splice	B2M
TCGA-A6-3809	TCGA-COAD	p.L13X	13	Frame Shift Del	B2M
TCGA-A6-3809	TCGA-COAD		23	Splice	B2M
TCGA-A6-3809	TCGA-COAD	p.L13X	13	Frame Shift Del	B2M
TCGA-A6-3809	TCGA-COAD		23	Splice	B2M
TCGA-AG-3892	TCGA-READ	p.Y30H	30	Missense	B2M
TCGA-AG-3892	TCGA-READ	p.F76L	76	Missense	B2M
TCGA-AG-3892	TCGA-READ		116	Splice	B2M
TCGA-55-A4DG	TCGA-LUAD	p.M1V	1	Translation Start Site	B2M
TCGA-60-2726	TCGA-LUSC	p.L13X	13	Frame Shift Del	B2M
TCGA-BR-4362	TCGA-STAD	p.L13X	13	Frame Shift Del	B2M
TCGA-ZH-A8Y7	TCGA-CHOL	p.L13X	13	Frame Shift Del	B2M
TCGA-EA-A3HU	TCGA-CESC	p.L13X	13	Frame Shift Del	B2M
TCGA-DK-A6B6	TCGA-BLCA	p.M1L	1	Translation Start Site	B2M
TCGA-A6-6653	TCGA-COAD	p.L13X	13	Frame Shift Del	B2M
TCGA-CG-5721	TCGA-STAD	p.T91X	91	Frame Shift Del	B2M
TCGA-CG-5721	TCGA-STAD	p.Y98C	98	Missense	B2M
TCGA-AP-A0LM	TCGA-UCEC	p.A6V	6	Missense	B2M
TCGA-85-8287	TCGA-LUSC	p.M1V	1	Translation Start Site	B2M
TCGA-E6-A1M0	TCGA-UCEC	p.E36D	36	Missense	B2M
TCGA-CA-6717	TCGA-COAD	p.L84R	84	Missense	B2M
TCGA-CK-5913	TCGA-COAD	p.L13P	13	Missense	B2M
TCGA-CK-5913	TCGA-COAD		23	Splice	B2M
TCGA-AX-A06H	TCGA-UCEC	p.V47M	47	Missense	B2M
TCGA-HU-A4H8	TCGA-STAD	p.T91TX	91	Frame Shift Ins	B2M
TCGA-FA-8693	TCGA-DLBC	p.M1V	1	Translation Start Site	B2M
TCGA-FD-A6TA	TCGA-BLCA	p.L10L	10	Silent	B2M
TCGA-34-5929	TCGA-LUSC	p.S72*	72	Nonsense	B2M
TCGA-AP-A1E1	TCGA-UCEC	p.L13X	13	Frame Shift Del	B2M
TCGA-DI-A1BU	TCGA-UCEC	p.A99V	99	Missense	B2M
TCGA-13-1509	TCGA-OV	p.M1V	1	Translation Start Site	B2M
TCGA-AA-A010	TCGA-COAD	p.R117*	117	Nonsense	B2M
TCGA-CD-A4MI	TCGA-STAD	p.L12Q	12	Missense	B2M
TCGA-GF-A6C9	TCGA-SKCM	p.F42F	42	Silent	B2M
TCGA-77-A5G6	TCGA-LUSC	p.L43L	43	Silent	B2M
TCGA-ZJ-AAXT	TCGA-CESC	p.W115*	115	Nonsense	B2M
TCGA-AJ-A3EL	TCGA-UCEC	p.E19*	19	Nonsense	B2M
TCGA-AJ-A3EL	TCGA-UCEC	p.P110R	110	Missense	B2M
TCGA-AJ-A3EL	TCGA-UCEC	p.R117*	117	Nonsense	B2M
TCGA-FF-8061	TCGA-DLBC	p.L12P	12	Missense	B2M
TCGA-BR-6566	TCGA-STAD	p.M1I	1	Translation Start Site	B2M
TCGA-BR-6566	TCGA-STAD	p.L13X	13	Frame Shift Del	B2M
TCGA-AA-3845	TCGA-COAD	p.L13X	13	Frame Shift Del	B2M
TCGA-CR-6480	TCGA-HNSC	p.M1I	1	Translation Start Site	B2M
TCGA-ER-A19G	TCGA-SKCM		23	Splice	B2M
TCGA-F1-6177	TCGA-STAD	p.L13X	13	Frame Shift Del	B2M
TCGA-O2-A52S	TCGA-LUSC	p.L13X	13	Frame Shift Del	B2M
TCGA-AA-A01R	TCGA-COAD	p.E67EX	67	Frame Shift Ins	B2M
TCGA-G4-6304	TCGA-COAD	p.S53S	53	Silent	B2M
TCGA-ER-A42H	TCGA-SKCM	p.M1L	1	Translation Start Site	B2M
TCGA-QK-A6II	TCGA-HNSC	p.E64D	64	Missense	B2M
TCGA-DR-A0ZM	TCGA-CESC	p.E94K	94	Missense	B2M
TCGA-BR-6852	TCGA-STAD	p.L13X	13	Frame Shift Del	B2M
TCGA-L9-A7SV	TCGA-LUAD	p.L13X	13	Frame Shift Del	B2M
TCGA-CK-6751	TCGA-COAD	p.M1L	1	Translation Start Site	B2M
TCGA-D3-A8GD	TCGA-SKCM	p.L13X	13	Frame Shift Del	B2M
TCGA-EO-A3AV	TCGA-UCEC	p.N41I	41	Missense	B2M
TCGA-C5-A7CK	TCGA-CESC	p.S31*	31	Nonsense	B2M
TCGA-NH-A50V	TCGA-COAD	p.L13X	13	Frame Shift Del	B2M
TCGA-D7-A74A	TCGA-STAD	p.E56*	56	Nonsense	B2M
TCGA-D7-A74A	TCGA-STAD	p.E67Q	67	Missense	B2M
TCGA-VS-A9UZ	TCGA-CESC	p.M1L	1	Translation Start Site	B2M
TCGA-G4-6628	TCGA-COAD	p.E67EX	67	Frame Shift Ins	B2M
TCGA-G4-6628	TCGA-COAD	p.T91X	91	Frame Shift Del	B2M
TCGA-22-4595	TCGA-LUSC	p.M1I	1	Translation Start Site	B2M
TCGA-E9-A248	TCGA-BRCA	p.Y83F	83	Missense	B2M
TCGA-06-5416	TCGA-GBM	p.D54N	54	Missense	B2M
TCGA-V5-AASX	TCGA-ESCA	p.Y46X	46	Frame Shift Del	B2M
TCGA-BR-8382	TCGA-STAD	p.L13X	13	Frame Shift Del	B2M
TCGA-BR-8382	TCGA-STAD	p.E94X	94	Frame Shift Del	B2M
TCGA-BR-8591	TCGA-STAD	p.L13X	13	Frame Shift Del	B2M
TCGA-BR-8591	TCGA-STAD		23	Splice	B2M
TCGA-AX-A2HC	TCGA-UCEC	p.E64*	64	Nonsense	B2M
TCGA-AX-A2HC	TCGA-UCEC		116	Splice	B2M
TCGA-EO-A22U	TCGA-UCEC	p.R117Q	117	Missense	B2M
TCGA-EO-A22T	TCGA-UCEC	p.L13X	13	Frame Shift Del	B2M
TCGA-ER-A2NB	TCGA-SKCM	p.M1L	1	Translation Start Site	B2M
TCGA-AX-A1C5	TCGA-UCEC	p.L13X	13	Frame Shift Del	B2M
TCGA-5M-AAT6	TCGA-COAD	p.L13X	13	Frame Shift Del	B2M
TCGA-5M-AAT6	TCGA-COAD	p.Y98X	98	Frame Shift Del	B2M
TCGA-W5-AA39	TCGA-CHOL	p.H51P	51	Missense	B2M
TCGA-HU-A4G3	TCGA-STAD	p.V47V	47	Silent	B2M
TCGA-D7-A6EY	TCGA-STAD	p.E67X	67	Frame Shift Del	B2M
TCGA-FV-A4ZQ	TCGA-LIHC	p.Q28*	28	Nonsense	B2M
TCGA-AX-A1C9	TCGA-UCEC	p.L13X	13	Frame Shift Del	B2M
TCGA-CA-6718	TCGA-COAD	p.L43R	43	Missense	B2M
TCGA-CA-6718	TCGA-COAD	p.V113G	113	Missense	B2M
TCGA-23-1122	TCGA-OV	p.M1V	1	Translation Start Site	B2M
TCGA-EI-6917	TCGA-READ	p.E64*	64	Nonsense	B2M
TCGA-EI-6917	TCGA-READ	p.E89*	89	Nonsense	B2M
TCGA-A6-6780	TCGA-COAD		23	Splice	B2M
TCGA-A6-6780	TCGA-COAD		23	Splice	B2M
TCGA-14-0866	TCGA-GBM	p.S16C	16	Missense	B2M
TCGA-AP-A1DK	TCGA-UCEC		23	Splice	B2M
TCGA-L5-A4OI	TCGA-ESCA	p.M1L	1	Translation Start Site	B2M
TCGA-A5-A2K5	TCGA-UCEC	p.R117*	117	Nonsense	B2M
TCGA-H7-A76A	TCGA-HNSC	p.L74X	74	Frame Shift Del	B2M
TCGA-22-0944	TCGA-LUSC	p.E36E	36	Silent	B2M
TCGA-17-Z045	TCGA-LUAD	p.S40*	40	Nonsense	B2M
TCGA-MP-A4TF	TCGA-LUAD	p.M1V	1	Translation Start Site	B2M
TCGA-DJ-A3VL	TCGA-THCA	p.C100*IFGVX	100	Nonsense	B2M
TCGA-DJ-A3VL	TCGA-THCA	p.R101LRNIG	101	In Frame Ins	B2M
TCGA-CD-8536	TCGA-STAD	p.G63*	63	Nonsense	B2M
TCGA-VQ-A91D	TCGA-STAD	p.L13X	13	Frame Shift Del	B2M
TCGA-T3-A92M	TCGA-HNSC	p.E97K	97	Missense	B2M
TCGA-J1-A4AH	TCGA-LUSC	p.H104R	104	Missense	B2M
TCGA-DM-A28F	TCGA-COAD		23	Splice	B2M
TCGA-AG-A02N	TCGA-READ	p.L13X	13	Frame Shift Del	B2M
TCGA-AG-A02N	TCGA-READ	p.E67X	67	Frame Shift Del	B2M
TCGA-BR-7707	TCGA-STAD		23	Splice	B2M
TCGA-FF-8043	TCGA-DLBC	p.W115G	115	Missense	B2M
TCGA-AX-A05Z	TCGA-UCEC	p.E67*	67	Nonsense	B2M
TCGA-AX-A05Z	TCGA-UCEC	p.C100R	100	Missense	B2M
TCGA-MP-A4TH	TCGA-LUAD	p.Y46C	46	Missense	B2M
TCGA-BR-A4QL	TCGA-STAD	p.Y46X	46	Frame Shift Del	B2M
TCGA-BR-A4QL	TCGA-STAD	p.T91TX	91	Frame Shift Ins	B2M
